# Supplementary material for: Methyl 4,6-dichloro­pyridine-3-carboxyl­ate
Source: Acta Crystallogr Sect E Struct Rep Online. 2008 May 3;64(Pt 6):o995. doi: 10.1107/S1600536808011914 (PMC2961487; doi:10.1107/S1600536808011914)
Supplement: Supplementary file 2 [file e-64-0o995-Isup2.hkl]

# 
# h,k,l, Fc-squared, Fo-squared, sigma(Fo-squared) and status flag 
# 
data_I
_shelx_title ' 80331bm in P2(1)/c' 
_shelx_refln_list_code          4 
_shelx_F_calc_maximum      353.49 
_exptl_crystal_F_000       832.00 
_reflns_d_resolution_high  0.8406 
 
loop_ 
 _symmetry_equiv_pos_as_xyz 
 'x, y, z' 
 '-x, y+1/2, -z+1/2' 
 '-x, -y, -z' 
 'x, -y-1/2, z-1/2' 
 
_cell_length_a     8.0328 
_cell_length_b    18.9736 
_cell_length_c    11.2396 
_cell_angle_alpha  90.000 
_cell_angle_beta   95.224 
_cell_angle_gamma  90.000 
 
_shelx_F_squared_multiplier     1.000 
 
loop_ 
 _refln_index_h 
 _refln_index_k 
 _refln_index_l 
 _refln_F_squared_calc 
 _refln_F_squared_meas 
 _refln_F_squared_sigma 
 _refln_observed_status 
   1   0   0        1.20        4.55      1.60 o 
   3   0   0     2570.93     2472.44     74.80 o 
   4   0   0      178.22      201.27     14.27 o 
   5   0   0       11.25       14.02      6.52 o 
   6   0   0     2545.90     2366.39     81.44 o 
   7   0   0       62.03       67.29     14.15 o 
   8   0   0       95.69       71.72     15.50 o 
   9   0   0       22.86       16.24     10.70 o 
   1   1   0       12.13       16.88      8.73 o 
   2   1   0    14395.68    15802.84    421.73 o 
   3   1   0        0.92        4.28      4.18 o 
   4   1   0     1574.98     1428.10     35.36 o 
   5   1   0       27.40       46.97      6.78 o 
   6   1   0       61.21       56.44      8.21 o 
   7   1   0       32.83       39.07      7.86 o 
   8   1   0        1.80        4.86      5.85 o 
   9   1   0        7.41       10.54      7.62 o 
   0   2   0     6740.12     7258.46    158.58 o 
   1   2   0      734.75      739.35     10.80 o 
   2   2   0     9252.88     9508.05    178.00 o 
   3   2   0     2282.58     2279.21     49.19 o 
   4   2   0      169.66      191.23     13.35 o 
   5   2   0       33.67       37.69      5.78 o 
   6   2   0      117.18      114.80     10.86 o 
   7   2   0        6.08        3.85      5.31 o 
   8   2   0       78.31       61.48     10.23 o 
   9   2   0       17.30        8.23      7.51 o 
   1   3   0      190.33      221.78      3.71 o 
   2   3   0     2248.74     2211.67     45.46 o 
   3   3   0       65.19       68.82      4.61 o 
   4   3   0      558.30      531.96     17.54 o 
   5   3   0      498.05      488.39     17.98 o 
   6   3   0      259.35      230.96     13.11 o 
   7   3   0        0.03       -2.20      4.43 o 
   8   3   0        9.29        8.86      6.78 o 
   9   3   0        2.48        7.50      7.43 o 
   0   4   0     5656.13     6116.29    114.28 o 
   1   4   0      637.82      633.49      9.82 o 
   2   4   0     5260.31     5481.50    108.86 o 
   3   4   0      109.64       99.31      6.40 o 
   4   4   0     1652.99     1569.09     49.01 o 
   5   4   0       83.74       72.20      7.92 o 
   6   4   0      220.33      212.51     18.21 o 
   7   4   0      133.88      130.61     12.52 o 
   8   4   0       41.65       33.95      8.79 o 
   9   4   0        0.78       -0.25      7.09 o 
   1   5   0     1599.40     1642.43     29.49 o 
   2   5   0     4373.53     4532.28    103.44 o 
   3   5   0      167.79      205.43     10.64 o 
   4   5   0     4219.38     4157.38    134.11 o 
   5   5   0       24.15       30.31      6.51 o 
   6   5   0      513.56      427.17     23.68 o 
   7   5   0        6.59        5.47      5.61 o 
   8   5   0        1.72       11.81      6.70 o 
   9   5   0        1.78        3.81      6.82 o 
   0   6   0     2488.36     2316.13     45.23 o 
   1   6   0     5331.98     5489.44     76.62 o 
   2   6   0      190.85      215.79      7.82 o 
   3   6   0       42.41       46.15      5.26 o 
   4   6   0      195.51      182.40      7.93 o 
   5   6   0     1172.47     1185.26     32.47 o 
   6   6   0      189.54      190.21     12.28 o 
   7   6   0        3.48        5.28      7.50 o 
   8   6   0        2.60        3.26      6.22 o 
   9   6   0       12.96        1.97      9.97 o 
   1   7   0      642.59      620.63     10.60 o 
   2   7   0      770.31      776.29     18.87 o 
   3   7   0        7.11        6.15      1.53 o 
   4   7   0      322.19      285.96     11.72 o 
   5   7   0       88.00       94.10      6.20 o 
   6   7   0      244.39      222.57     10.96 o 
   7   7   0       63.69       68.85     13.10 o 
   8   7   0        8.70       -0.49      7.63 o 
   9   7   0        0.25       21.65     11.69 o 
   0   8   0     1509.35     1673.34     34.13 o 
   1   8   0      672.07      618.48     10.95 o 
   2   8   0     3085.76     3191.26     66.53 o 
   3   8   0       29.46       27.72      2.43 o 
   4   8   0     1432.11     1381.84     43.45 o 
   5   8   0      118.15      126.83      7.10 o 
   6   8   0        5.23        7.06      3.62 o 
   7   8   0       32.02       24.48      7.29 o 
   8   8   0        3.14        3.41      6.20 o 
   1   9   0     2180.68     2174.51     31.03 o 
   2   9   0     6770.50     7332.62    135.77 o 
   3   9   0      262.48      276.91      6.16 o 
   4   9   0      550.82      539.30     22.11 o 
   5   9   0      146.53      134.26     13.29 o 
   6   9   0       54.05       50.42      9.27 o 
   7   9   0        6.16        4.56      6.34 o 
   8   9   0       14.58       18.06      7.02 o 
   0  10   0      999.11     1276.38     27.43 o 
   1  10   0       11.97        6.53      1.82 o 
   2  10   0     1248.73     1081.50     27.62 o 
   3  10   0       32.83       40.61      3.74 o 
   4  10   0       42.32       34.87      4.82 o 
   5  10   0        1.91        0.95      3.38 o 
   6  10   0       41.18       46.87      9.08 o 
   7  10   0       22.52       23.25      5.96 o 
   8  10   0       64.00       53.65      9.61 o 
   1  11   0      877.43      777.82     13.94 o 
   2  11   0        0.86        2.00      1.72 o 
   3  11   0       70.88       73.73      4.44 o 
   4  11   0       98.18       88.00      6.91 o 
   5  11   0      149.71      155.42     13.50 o 
   6  11   0       26.89       18.31      5.32 o 
   7  11   0      125.71      163.24     12.59 o 
   8  11   0       16.31       30.21      8.38 o 
   0  12   0     2587.38     2554.25     75.66 o 
   1  12   0      509.23      485.93     10.24 o 
   2  12   0       16.59       26.02      3.43 o 
   3  12   0        2.07       -0.51      2.49 o 
   4  12   0      131.74      128.10      8.22 o 
   5  12   0      109.87      129.08      9.60 o 
   6  12   0      242.99      250.95     12.42 o 
   7  12   0        9.58       16.15      6.62 o 
   8  12   0        4.62        6.41      7.22 o 
   1  13   0      552.80      496.01     41.27 o 
   2  13   0       64.68       67.18      6.71 o 
   3  13   0       10.82       14.25      3.76 o 
   4  13   0        8.87       12.62      4.34 o 
   5  13   0       32.02       35.94      6.08 o 
   6  13   0       46.37       51.51      8.60 o 
   7  13   0      126.08      149.66     11.70 o 
   0  14   0     2161.00     1931.88     42.27 o 
   1  14   0      224.28      196.51      8.15 o 
   2  14   0     1183.11     1058.39     21.95 o 
   3  14   0     1592.18     1422.68     48.43 o 
   4  14   0       92.39      104.31      8.15 o 
   5  14   0       37.46       45.25      6.59 o 
   6  14   0       74.57       92.01     13.83 o 
   7  14   0       28.88       21.19      6.90 o 
   1  15   0      140.04      144.56      7.97 o 
   2  15   0       26.39       30.61      5.88 o 
   3  15   0      167.68      155.57     11.46 o 
   4  15   0       80.46       72.86      7.19 o 
   5  15   0       12.40       13.64      4.92 o 
   6  15   0        0.57       -1.21      4.83 o 
   7  15   0       13.02       14.61      7.05 o 
   0  16   0     1130.83     1037.53     27.45 o 
   1  16   0      207.33      164.71      9.88 o 
   2  16   0      300.66      290.06     29.71 o 
   3  16   0      255.62      253.58     13.40 o 
   4  16   0       20.97       25.76      7.14 o 
   5  16   0        9.81       11.17      5.85 o 
   6  16   0       42.43       50.86      7.78 o 
   1  17   0       57.72       62.54      6.23 o 
   2  17   0       47.91       66.91      8.54 o 
   3  17   0      167.28      158.15     13.35 o 
   4  17   0       14.61       29.84      7.37 o 
   5  17   0        2.13        6.95      6.09 o 
   6  17   0        0.02       13.54      8.12 o 
   0  18   0       51.80       36.65      6.27 o 
   1  18   0      137.22      142.10      7.49 o 
   2  18   0        0.34       -1.98      4.91 o 
   3  18   0      211.51      184.83     13.38 o 
   4  18   0        0.00        0.86      5.48 o 
   5  18   0       46.77       58.81     11.93 o 
   1  19   0      365.83      326.17     12.09 o 
   2  19   0       10.35       19.06      6.16 o 
   3  19   0        7.85       16.23      6.13 o 
   4  19   0       47.94       43.37      8.87 o 
   5  19   0       12.62       17.70      7.62 o 
   0  20   0        1.88        6.35      4.91 o 
   1  20   0       13.30       21.11      5.10 o 
   2  20   0       16.55       11.57      4.64 o 
   3  20   0        7.36        2.28      7.32 o 
   4  20   0       34.65       20.45      8.07 o 
   1  21   0       16.39       20.46      9.33 o 
   2  21   0       39.21       49.89      7.10 o 
   3  21   0        2.89        6.95      6.23 o 
   0  22   0       38.14       58.81     12.79 o 
   1  22   0        0.15        5.51      4.61 o 
   2  22   0        1.02        5.55      5.17 o 
  -9   1   1       21.84       19.73     15.44 o 
  -8   1   1        3.36       -0.79      5.16 o 
  -7   1   1        6.71        3.81      4.66 o 
  -6   1   1        2.00        4.54      4.46 o 
  -4   1   1     1716.05     1683.34     85.69 o 
  -3   1   1      642.83      670.83     19.04 o 
  -2   1   1      559.37      638.56     13.20 o 
  -1   1   1      487.06      513.18      7.80 o 
   0   1   1     2776.20     3128.02     41.36 o 
   1   1   1      413.46      380.81     23.62 o 
   2   1   1     2868.90     3017.67     61.10 o 
   3   1   1       16.37       21.75      6.83 o 
   4   1   1       59.25       66.68      7.09 o 
   5   1   1      371.90      341.90     15.04 o 
   6   1   1      166.31      136.81     32.60 o 
   7   1   1       42.60       50.30      9.24 o 
   8   1   1       11.97       16.55      7.44 o 
   9   1   1       20.59       15.08      7.91 o 
  -9   2   1        1.70        3.36      6.78 o 
  -8   2   1       73.84       64.36     10.60 o 
  -7   2   1       82.65       72.61     13.10 o 
  -6   2   1      111.84      114.48     10.48 o 
  -4   2   1     2674.40     2726.81     60.42 o 
  -3   2   1      150.77      166.27      6.56 o 
  -2   2   1     3369.56     3716.23     59.57 o 
  -1   2   1      885.37      923.41     15.89 o 
   0   2   1      196.36      215.88      3.34 o 
   1   2   1       11.09        5.94      1.21 o 
   2   2   1    22894.00    24591.16    527.23 o 
   3   2   1      283.24      287.87     15.07 o 
   4   2   1       39.13       53.70      8.98 o 
   5   2   1       18.33       12.59      5.47 o 
   6   2   1        4.64        5.32      5.04 o 
   7   2   1      191.81      191.42     14.83 o 
   8   2   1      218.18      226.79     17.48 o 
   9   2   1       17.27       28.67     17.10 o 
  -9   3   1       25.42       19.27      8.04 o 
  -8   3   1       68.16       73.96     11.20 o 
  -7   3   1      117.62      114.68     11.70 o 
  -6   3   1        6.46        8.20      4.85 o 
  -5   3   1       85.54       83.17     12.30 o 
  -4   3   1      528.70      525.28     31.38 o 
  -3   3   1      139.69      144.39      6.09 o 
  -2   3   1     7316.03     7469.39    115.76 o 
  -1   3   1       42.82       44.22      1.92 o 
   0   3   1      919.77      870.74     12.59 o 
   1   3   1      183.10      197.41      3.73 o 
   2   3   1      838.20      808.59     20.14 o 
   3   3   1       12.22       18.85      2.92 o 
   4   3   1      979.83     1018.52     27.75 o 
   5   3   1      544.50      532.23     29.10 o 
   6   3   1      812.53      700.32     24.93 o 
   7   3   1       23.67       25.45      7.26 o 
   8   3   1        9.50        5.65      6.67 o 
   9   3   1       45.05       35.44      9.55 o 
  -9   4   1        2.26        7.15      7.21 o 
  -8   4   1       43.08       65.64     18.21 o 
  -7   4   1        0.05        5.74      5.04 o 
  -6   4   1      261.98      224.70     24.67 o 
  -5   4   1      154.24      169.62     10.84 o 
  -4   4   1       23.93       33.45      4.40 o 
  -3   4   1      749.29      718.65     16.05 o 
  -2   4   1      224.46      259.53     10.02 o 
  -1   4   1      491.41      505.15      8.33 o 
   0   4   1     8143.70     8497.87     97.58 o 
   1   4   1     3287.39     3515.04     44.57 o 
   2   4   1       23.44       20.89      2.80 o 
   3   4   1      875.18      893.14     18.88 o 
   4   4   1        6.02        7.26      3.57 o 
   5   4   1      302.17      331.54     14.66 o 
   6   4   1       53.97       58.23      8.69 o 
   7   4   1        0.88        4.32      5.34 o 
   8   4   1       30.61       27.48      8.43 o 
   9   4   1        1.78        4.33     10.46 o 
  -9   5   1        0.39        5.23      7.43 o 
  -8   5   1        0.12        5.16      5.95 o 
  -7   5   1       17.89       17.92      6.25 o 
  -6   5   1      219.27      175.91     12.36 o 
  -5   5   1       75.58       99.22      9.42 o 
  -4   5   1        6.63        7.55      3.45 o 
  -3   5   1      185.58      206.86     10.34 o 
  -2   5   1      231.22      219.52      4.24 o 
  -1   5   1      173.81      182.56      4.39 o 
   0   5   1       48.96       46.29      2.92 o 
   1   5   1     3275.53     3517.28     90.56 o 
   2   5   1      211.19      208.85      6.16 o 
   3   5   1       72.36       86.89      4.46 o 
   4   5   1      530.53      511.93     18.24 o 
   5   5   1       45.62       37.44      6.28 o 
   6   5   1       36.67       24.85      6.32 o 
   7   5   1       25.22       30.02      7.66 o 
   8   5   1        2.85        2.93      6.53 o 
   9   5   1       20.12       42.28     10.12 o 
  -9   6   1       18.59       12.30     11.93 o 
  -8   6   1        0.76       10.47      9.41 o 
  -7   6   1       21.73       24.47      7.27 o 
  -6   6   1       47.22       51.70      6.42 o 
  -5   6   1       29.54       32.25      4.82 o 
  -4   6   1      186.92      199.18      8.32 o 
  -3   6   1     2845.75     2945.15     42.92 o 
  -2   6   1        0.73        5.01      1.04 o 
  -1   6   1      380.90      393.34      7.19 o 
   0   6   1     4539.19     4776.94    105.96 o 
   1   6   1     1709.40     1804.22     46.21 o 
   2   6   1     2527.08     2787.17     76.16 o 
   3   6   1        3.58        9.81      2.12 o 
   4   6   1      842.44      887.33     20.76 o 
   5   6   1      114.19      108.18      7.78 o 
   6   6   1       34.67       48.05      8.00 o 
   7   6   1       52.51       63.05      9.65 o 
   8   6   1       42.95       75.44     11.35 o 
   9   6   1       18.85       29.77     13.90 o 
  -9   7   1        8.95       25.22     12.30 o 
  -8   7   1       28.29       48.47     14.27 o 
  -7   7   1        3.32        3.73      7.94 o 
  -6   7   1        2.04        9.92      5.40 o 
  -5   7   1      157.80      179.31      7.61 o 
  -4   7   1     2406.91     2386.19     57.59 o 
  -3   7   1      792.56      811.56     29.42 o 
  -2   7   1     4240.88     4212.18     73.52 o 
  -1   7   1       40.18       53.40      3.89 o 
   0   7   1     4991.75     5028.30     60.81 o 
   1   7   1     2651.19     2629.10     38.78 o 
   2   7   1      762.01      873.30     28.78 o 
   3   7   1      278.74      246.95      7.44 o 
   4   7   1      369.63      324.16      9.28 o 
   5   7   1       95.14       99.45      6.44 o 
   6   7   1      474.93      436.47     18.82 o 
   7   7   1       77.38      103.12     11.41 o 
   8   7   1       99.80      114.54     19.93 o 
  -8   8   1       28.79       36.88      8.78 o 
  -7   8   1       40.21       30.10      7.39 o 
  -6   8   1       10.22       11.36      3.74 o 
  -5   8   1      326.68      311.87      9.77 o 
  -4   8   1      256.54      232.26     14.78 o 
  -3   8   1        0.35        1.61      1.20 o 
  -2   8   1       81.26       85.42      3.85 o 
  -1   8   1      501.27      510.99     15.47 o 
   0   8   1     4149.27     4128.73     54.97 o 
   1   8   1      321.69      324.22      7.14 o 
   2   8   1     7923.99     8497.68    269.20 o 
   3   8   1     2214.23     2414.24     51.73 o 
   4   8   1      105.03      118.74      8.67 o 
   5   8   1       53.70       62.34      7.13 o 
   6   8   1       11.15       15.15      6.12 o 
   7   8   1       32.98       46.78      9.19 o 
   8   8   1      169.11      167.60     33.52 o 
  -8   9   1       37.85       48.55      9.66 o 
  -7   9   1       36.25       32.56      6.57 o 
  -6   9   1        2.95        0.12      3.38 o 
  -5   9   1      177.15      163.42      8.95 o 
  -4   9   1     1644.25     1645.89     56.75 o 
  -3   9   1      117.69      116.91      5.02 o 
  -2   9   1     2586.43     2490.47     44.51 o 
  -1   9   1        1.17        2.90      1.11 o 
   0   9   1       61.47       80.76      3.91 o 
   1   9   1      172.83      152.58      4.99 o 
   2   9   1     1378.05     1576.75     55.51 o 
   3   9   1      190.08      183.87      5.96 o 
   4   9   1      192.05      175.36      8.62 o 
   5   9   1       86.62       89.07      7.78 o 
   6   9   1      138.86      134.81     10.12 o 
   7   9   1        0.26        1.74      5.21 o 
   8   9   1       47.06       31.66      8.19 o 
  -8  10   1        5.91       18.08      6.91 o 
  -7  10   1        0.03        5.91      4.75 o 
  -6  10   1       18.57       12.62      4.32 o 
  -5  10   1      171.29      190.30     13.89 o 
  -4  10   1        4.02       10.81      3.35 o 
  -3  10   1      235.40      234.43      9.76 o 
  -2  10   1     3990.33     3931.51     72.12 o 
  -1  10   1        3.67        2.68      1.89 o 
   0  10   1     3051.95     3329.87     40.84 o 
   1  10   1      383.12      316.32      7.55 o 
   2  10   1      213.81      201.48      6.11 o 
   3  10   1       49.04       59.49      4.16 o 
   4  10   1      335.61      290.80     15.49 o 
   5  10   1      180.15      163.01      9.96 o 
   6  10   1      129.65      133.08     12.72 o 
   7  10   1       11.58       18.55      7.30 o 
   8  10   1        7.63       17.08      8.80 o 
  -8  11   1       10.49       24.26      7.79 o 
  -7  11   1       75.96       94.57      9.33 o 
  -6  11   1        0.11       -1.20      3.98 o 
  -5  11   1      124.78      133.71      8.87 o 
  -4  11   1        3.07        4.89      3.09 o 
  -3  11   1      245.22      231.70     26.25 o 
  -2  11   1      584.64      520.13     11.00 o 
  -1  11   1       12.52       14.78      3.45 o 
   0  11   1     1393.41     1403.72     19.15 o 
   1  11   1     1498.73     1341.16     21.37 o 
   2  11   1       92.86      104.67      5.98 o 
   3  11   1      271.07      274.31      9.43 o 
   4  11   1      145.61      142.16     13.24 o 
   5  11   1      126.74      119.81     10.12 o 
   6  11   1       80.84      104.51      9.76 o 
   7  11   1       15.98       17.29      7.63 o 
   8  11   1       18.89       27.97      8.39 o 
  -8  12   1        1.23        5.90      5.53 o 
  -7  12   1        0.41        8.04      5.06 o 
  -6  12   1       13.59       12.76      4.84 o 
  -5  12   1       60.72       69.32      7.20 o 
  -4  12   1        2.04        2.86      3.28 o 
  -3  12   1      152.67      149.56     12.07 o 
  -2  12   1       79.56       71.95      5.14 o 
  -1  12   1      179.86      178.38     10.30 o 
   0  12   1     1878.94     1768.30     31.61 o 
   1  12   1      178.17      149.70      6.78 o 
   2  12   1       53.84       50.51      4.35 o 
   3  12   1      223.10      194.73      9.00 o 
   4  12   1      302.11      289.28     11.39 o 
   5  12   1      215.15      213.57     11.02 o 
   6  12   1      160.38      191.82     11.89 o 
   7  12   1       12.15       20.57      6.23 o 
  -7  13   1       57.84       67.93      8.36 o 
  -6  13   1       86.73       98.19      9.27 o 
  -5  13   1       18.29       23.49      6.21 o 
  -4  13   1      565.52      514.48     42.62 o 
  -3  13   1      189.69      190.54      8.37 o 
  -2  13   1      409.55      363.93     15.06 o 
  -1  13   1      217.15      190.34      6.57 o 
   0  13   1       29.67       28.52      4.10 o 
   1  13   1      154.60      148.76      6.80 o 
   2  13   1      115.96      132.95      7.42 o 
   3  13   1      224.54      202.82      9.38 o 
   4  13   1       71.56       81.35     12.85 o 
   5  13   1        5.65        8.55      4.64 o 
   6  13   1      171.43      169.97     11.39 o 
   7  13   1       18.83       26.78      6.61 o 
  -7  14   1        7.70       14.31      5.68 o 
  -6  14   1       17.19       17.67      5.52 o 
  -5  14   1       56.68       52.10      6.91 o 
  -4  14   1      838.35      795.13     42.98 o 
  -3  14   1      122.03      128.46      7.96 o 
  -2  14   1       51.45       47.26      7.26 o 
  -1  14   1      135.52      121.69      6.08 o 
   0  14   1       24.89       31.32      4.67 o 
   1  14   1        0.06       -1.13      3.03 o 
   2  14   1     3658.22     3289.52     54.56 o 
   3  14   1      107.18      100.14      7.51 o 
   4  14   1        3.40        4.56      3.89 o 
   5  14   1       73.75       70.91     14.05 o 
   6  14   1       13.91       17.05      5.76 o 
   7  14   1       28.26       24.94      6.57 o 
  -7  15   1        3.59       13.43      6.26 o 
  -6  15   1        8.10        5.49      5.32 o 
  -5  15   1       87.63       86.48     10.79 o 
  -4  15   1      107.82       97.56      8.09 o 
  -3  15   1        0.06       -6.38      4.60 o 
  -2  15   1        0.02       -6.33      4.22 o 
  -1  15   1      425.37      382.70     10.31 o 
   0  15   1        1.38        0.93      3.09 o 
   1  15   1        2.15       -1.98      3.77 o 
   2  15   1        5.42        7.95      3.64 o 
   3  15   1      282.40      260.80     39.43 o 
   4  15   1       21.40       25.90      5.39 o 
   5  15   1        4.83        6.72      4.75 o 
   6  15   1        1.84        0.85      4.69 o 
   7  15   1        8.59       14.43      6.10 o 
  -6  16   1        0.97       -1.62      4.83 o 
  -5  16   1       22.05       26.44      7.14 o 
  -4  16   1       14.69       13.21      5.55 o 
  -3  16   1       80.53       63.18     11.26 o 
  -2  16   1       90.55       98.07     10.64 o 
  -1  16   1     2839.91     2557.59     54.42 o 
   0  16   1      140.91      135.40      8.24 o 
   1  16   1       19.97       22.65      4.39 o 
   2  16   1       66.78       62.48      6.30 o 
   3  16   1        6.66       11.33      5.84 o 
   4  16   1       15.10       13.26      6.22 o 
   5  16   1      259.30      282.20     20.30 o 
   6  16   1       25.33       23.49      6.84 o 
  -6  17   1        0.21        5.76      7.12 o 
  -5  17   1       27.82       28.50      7.64 o 
  -4  17   1        5.50        8.07      7.20 o 
  -3  17   1      146.07      141.07     11.58 o 
  -2  17   1        1.22        0.46      3.68 o 
  -1  17   1      161.28      176.06      7.55 o 
   0  17   1        1.92        3.82      3.55 o 
   1  17   1       52.79       42.56      7.19 o 
   2  17   1       35.57       43.79      7.42 o 
   3  17   1        4.48        3.56      5.72 o 
   4  17   1       22.51       26.79      7.61 o 
   5  17   1       12.08       24.05      8.04 o 
   6  17   1       10.17        8.76      8.38 o 
  -5  18   1        4.62       -0.33      6.31 o 
  -4  18   1        0.20        2.35      9.72 o 
  -3  18   1       16.27       25.40      6.96 o 
  -2  18   1       21.06       19.03      4.93 o 
  -1  18   1       12.00       10.11      6.49 o 
   0  18   1       47.20       53.91      6.93 o 
   1  18   1       14.16       18.46      4.49 o 
   2  18   1        0.14        1.27      5.13 o 
   3  18   1       76.33       79.27      9.94 o 
   4  18   1       10.69       11.31      6.39 o 
   5  18   1       39.12       52.51      9.96 o 
  -5  19   1        0.51       10.01      7.45 o 
  -4  19   1        1.23        4.98      5.95 o 
  -3  19   1       16.79       24.26      7.54 o 
  -2  19   1       28.86       39.76      6.08 o 
  -1  19   1       65.74       69.38      7.31 o 
   0  19   1       86.76       96.42      6.73 o 
   1  19   1        5.24        3.59      3.94 o 
   2  19   1        6.92        9.18      5.60 o 
   3  19   1        7.10        4.00      6.46 o 
   4  19   1        1.63       11.15      6.65 o 
   5  19   1        5.52        4.19      7.35 o 
  -4  20   1        4.70        9.40      6.71 o 
  -3  20   1      147.73      143.45     12.59 o 
  -2  20   1       26.57       38.86      6.20 o 
  -1  20   1      110.61      125.33      9.06 o 
   0  20   1       29.86       31.54      4.89 o 
   1  20   1      193.66      180.23     12.74 o 
   2  20   1       14.12       21.37     10.46 o 
   3  20   1       78.63       90.73     16.79 o 
   4  20   1       33.08       24.09      8.54 o 
  -3  21   1       10.47       20.64      6.73 o 
  -2  21   1       10.96       16.44      5.02 o 
  -1  21   1        9.80       12.85      4.87 o 
   0  21   1       58.35       74.96      8.74 o 
   1  21   1      102.82      117.43      9.12 o 
   2  21   1        0.01        2.99      6.08 o 
   3  21   1      111.25      140.42     13.63 o 
  -2  22   1      136.72      145.50     10.55 o 
  -1  22   1       11.07       26.05      5.85 o 
   0  22   1       13.93       15.03      5.34 o 
   1  22   1       63.93       59.63      7.29 o 
  -9   0   2       19.28       14.76     10.83 o 
  -8   0   2       40.76       44.04     13.90 o 
  -7   0   2       22.23       11.44      8.37 o 
  -6   0   2      274.16      288.13     22.02 o 
  -5   0   2      304.56      315.07     21.41 o 
  -4   0   2     2661.06     2594.36     82.43 o 
  -3   0   2       13.54        7.87      4.55 o 
  -2   0   2   124954.73   121676.28   1761.01 o 
  -1   0   2      944.31      971.43     15.78 o 
   0   0   2    14786.71    15390.26    223.38 o 
   1   0   2     4415.49     4566.08    124.50 o 
   2   0   2       50.46       60.77      6.52 o 
   3   0   2       62.87       72.95      8.73 o 
   4   0   2    13122.79    13674.38    373.50 o 
   5   0   2      235.25      214.43     16.49 o 
   6   0   2      250.13      229.93     19.19 o 
   7   0   2        8.71       18.45      9.72 o 
   8   0   2       32.17       36.78     13.53 o 
   9   0   2       11.50       21.04     12.67 o 
  -9   1   2        2.90        4.13      6.29 o 
  -8   1   2       43.22       49.24      9.97 o 
  -7   1   2        8.05        2.54      5.91 o 
  -6   1   2      107.41      125.08     12.00 o 
  -5   1   2        1.59       -1.68      3.78 o 
  -4   1   2     5499.70     5781.00    117.70 o 
  -3   1   2      103.41      103.11      5.49 o 
  -2   1   2    73581.20    74610.72    838.88 o 
  -1   1   2      324.31      343.21      5.47 o 
   0   1   2      355.62      354.11      8.34 o 
   1   1   2       58.77       57.06      3.29 o 
   2   1   2      586.78      666.46     17.31 o 
   3   1   2      223.71      250.50     10.35 o 
   4   1   2     1879.83     1959.96     61.21 o 
   5   1   2      245.45      258.00     28.54 o 
   6   1   2      264.56      306.93     26.33 o 
   7   1   2       67.01       61.68      9.74 o 
   8   1   2      126.31      141.57     14.96 o 
   9   1   2       22.90       22.03      9.24 o 
  -9   2   2        1.63        2.16      8.55 o 
  -8   2   2        0.31        6.30      6.26 o 
  -7   2   2       46.18       29.64      7.22 o 
  -6   2   2       23.72       17.74      5.64 o 
  -5   2   2      288.47      236.61     23.44 o 
  -4   2   2      523.72      474.94     14.89 o 
  -3   2   2      465.47      446.85     11.64 o 
  -2   2   2      901.17     1000.07     16.14 o 
  -1   2   2      589.23      659.81     10.34 o 
   0   2   2     7783.58     8492.22    127.55 o 
   1   2   2     1875.37     1885.36     35.37 o 
   2   2   2     8895.49     9432.94    309.96 o 
   3   2   2      275.76      306.64     14.52 o 
   4   2   2     1042.81     1055.25     28.62 o 
   5   2   2       23.06       20.83      5.42 o 
   6   2   2      153.98      142.56     12.21 o 
   7   2   2       18.23       18.67      6.87 o 
   8   2   2      144.27      135.15     14.31 o 
   9   2   2        8.58        6.44      7.81 o 
  -9   3   2       11.64        7.20      7.52 o 
  -8   3   2       83.18       81.58     11.49 o 
  -7   3   2       44.53       39.04      8.19 o 
  -6   3   2        7.14        8.30      4.31 o 
  -5   3   2       36.12       38.88      6.68 o 
  -4   3   2       45.50       37.08      4.61 o 
  -3   3   2       58.66       54.83      6.24 o 
  -2   3   2     2799.04     2739.38     45.10 o 
  -1   3   2      918.83      968.73     13.97 o 
   0   3   2     1841.67     1921.18     23.33 o 
   1   3   2     1992.69     2112.20     31.86 o 
   2   3   2     5581.76     5832.96    193.72 o 
   3   3   2      192.67      185.93      9.29 o 
   4   3   2     1080.52     1111.07     29.62 o 
   5   3   2      386.53      409.39     19.44 o 
   6   3   2        7.09        5.56      5.27 o 
   7   3   2       49.91       46.43      8.58 o 
   8   3   2        0.03       -1.52      6.15 o 
   9   3   2       39.41       43.94     10.59 o 
  -9   4   2        5.50        2.96      7.23 o 
  -8   4   2       32.26       34.23      8.30 o 
  -7   4   2       34.61       28.89      7.14 o 
  -6   4   2        1.65       10.21      7.01 o 
  -5   4   2       60.03       57.48      6.26 o 
  -4   4   2      495.08      487.79     13.77 o 
  -3   4   2       15.97       13.85      2.65 o 
  -2   4   2      151.93      173.76      5.91 o 
  -1   4   2     1928.66     2013.51     24.86 o 
   0   4   2     3006.73     3165.87     45.88 o 
   1   4   2       62.12       62.34      2.23 o 
   2   4   2     8841.15     9048.39    225.22 o 
   3   4   2      871.69      921.34     53.15 o 
   4   4   2     2053.15     2264.45    103.46 o 
   5   4   2      472.11      455.87     26.33 o 
   6   4   2      201.90      191.97     12.90 o 
   7   4   2       11.94        7.70      6.32 o 
   8   4   2        0.36       13.90      7.21 o 
   9   4   2       20.31       22.56     11.81 o 
  -9   5   2       13.03        8.55      7.11 o 
  -8   5   2       92.42       80.50     11.12 o 
  -7   5   2        1.46       -3.27      4.43 o 
  -6   5   2      329.66      361.20     23.01 o 
  -5   5   2        1.60        0.31      2.93 o 
  -4   5   2       48.95       62.30     10.25 o 
  -3   5   2        7.17        8.58      2.41 o 
  -2   5   2     1358.44     1373.99     21.03 o 
  -1   5   2     1213.88     1237.53     16.36 o 
   0   5   2     7527.33     7536.07     87.04 o 
   1   5   2      833.69      928.25     17.31 o 
   2   5   2     1670.28     1726.74     22.79 o 
   3   5   2      252.95      287.44     10.94 o 
   4   5   2       24.57       28.84      5.06 o 
   5   5   2       12.16       15.18      4.85 o 
   6   5   2      274.89      241.89     15.13 o 
   7   5   2        0.45        6.85      5.61 o 
   8   5   2      318.75      296.35     21.04 o 
   9   5   2        9.32       12.87      8.50 o 
  -9   6   2        2.92        4.06     10.95 o 
  -8   6   2        6.35       10.02      6.18 o 
  -7   6   2      185.30      184.41     23.25 o 
  -6   6   2      488.47      461.01     19.86 o 
  -5   6   2       15.96       25.75      4.67 o 
  -4   6   2      484.31      463.60     18.35 o 
  -3   6   2     1550.27     1503.11     24.12 o 
  -2   6   2      370.55      325.81      7.60 o 
  -1   6   2     1434.06     1556.20     22.80 o 
   0   6   2    11868.39    12457.52    158.22 o 
   1   6   2      389.51      413.48     10.87 o 
   2   6   2     2573.74     2552.85     46.35 o 
   3   6   2     2830.21     2972.37     81.95 o 
   4   6   2     2606.42     2731.62     46.31 o 
   5   6   2      196.57      196.49     11.44 o 
   6   6   2      274.56      270.57     14.40 o 
   7   6   2       90.06      113.11     12.10 o 
   8   6   2        0.01        1.55      6.95 o 
  -9   7   2        0.06        0.49      8.61 o 
  -8   7   2       45.99       65.08     16.85 o 
  -7   7   2        6.11       11.20      5.61 o 
  -6   7   2       26.83       35.23      7.59 o 
  -5   7   2        0.03       -1.66      2.46 o 
  -4   7   2        0.27        2.93      2.10 o 
  -3   7   2      490.12      514.32     10.92 o 
  -2   7   2     1173.94     1153.39     18.42 o 
  -1   7   2       96.33       94.49      3.14 o 
   0   7   2     1355.70     1319.50     17.53 o 
   1   7   2        5.30        4.53      1.11 o 
   2   7   2        1.96        1.79      1.23 o 
   3   7   2      827.93      915.46     26.25 o 
   4   7   2      159.52      173.26      6.82 o 
   5   7   2       87.16       88.42      7.08 o 
   6   7   2       97.49       77.51      7.79 o 
   7   7   2        4.11        0.00      5.48 o 
   8   7   2       16.76       15.01     10.33 o 
  -8   8   2        4.32       -0.65      5.69 o 
  -7   8   2        0.77        1.63      4.38 o 
  -6   8   2      208.00      191.49     10.84 o 
  -5   8   2        1.95       10.52      5.47 o 
  -4   8   2        1.91        0.89      3.64 o 
  -3   8   2     1988.18     1988.59     44.43 o 
  -2   8   2      179.20      197.17      5.48 o 
  -1   8   2      401.35      405.66      8.57 o 
   0   8   2    10426.08    11103.70    128.11 o 
   1   8   2      290.71      316.88      7.12 o 
   2   8   2      746.29      857.74     22.80 o 
   3   8   2     2473.68     2430.53     72.71 o 
   4   8   2        9.76        8.29      2.53 o 
   5   8   2       60.23       63.13      5.51 o 
   6   8   2      175.81      169.90     13.48 o 
   7   8   2       71.47       95.35     11.99 o 
   8   8   2       44.49       41.84      9.49 o 
  -8   9   2        6.19       18.04      8.00 o 
  -7   9   2       21.31       19.76      5.60 o 
  -6   9   2       36.93       35.09      5.66 o 
  -5   9   2       57.50       65.67      5.79 o 
  -4   9   2      759.10      744.91     15.36 o 
  -3   9   2       27.78       28.73      2.98 o 
  -2   9   2      263.47      314.68      9.71 o 
  -1   9   2     1089.53     1058.65     20.17 o 
   0   9   2     2067.21     2251.45     29.80 o 
   1   9   2      112.10      117.03      3.44 o 
   2   9   2     2133.42     2340.05     89.47 o 
   3   9   2       19.88       19.12      4.11 o 
   4   9   2       19.66       23.11      4.28 o 
   5   9   2       69.19       71.70      7.34 o 
   6   9   2      219.63      187.50     14.09 o 
   7   9   2       12.72       26.10      7.84 o 
   8   9   2       87.45       84.48     11.88 o 
  -8  10   2        0.85        7.38      6.32 o 
  -7  10   2        2.33       -2.45      4.29 o 
  -6  10   2       94.55       85.07      8.14 o 
  -5  10   2       71.35       73.14      6.89 o 
  -4  10   2     1151.68     1120.83     61.88 o 
  -3  10   2        5.90        7.46      2.19 o 
  -2  10   2      758.52      774.49     15.30 o 
  -1  10   2      246.34      228.09      8.01 o 
   0  10   2      412.91      537.64      9.17 o 
   1  10   2       46.13       40.86      3.22 o 
   2  10   2     1744.25     1546.01     39.76 o 
   3  10   2        0.65        0.53      1.92 o 
   4  10   2      306.22      322.19     12.32 o 
   5  10   2        4.96        4.36      6.95 o 
   6  10   2       56.16       63.02      8.06 o 
   7  10   2      116.16      113.00     13.23 o 
   8  10   2        0.10       -0.96      6.20 o 
  -8  11   2       16.52       28.00      6.74 o 
  -7  11   2        0.57        2.53      4.84 o 
  -6  11   2       73.90       83.36      8.43 o 
  -5  11   2       18.80       16.68      4.24 o 
  -4  11   2      206.64      189.49      9.87 o 
  -3  11   2      218.62      210.35     21.41 o 
  -2  11   2      305.17      269.30      7.08 o 
  -1  11   2      289.54      261.54      8.29 o 
   0  11   2      904.01      844.51     12.91 o 
   1  11   2      220.19      183.97      5.84 o 
   2  11   2     1012.21      906.29     16.47 o 
   3  11   2      204.04      179.56      8.70 o 
   4  11   2      462.97      432.58     29.77 o 
   5  11   2      608.44      578.56     24.39 o 
   6  11   2       62.92       71.15      8.19 o 
   7  11   2      141.18      170.97     14.76 o 
   8  11   2       10.58        3.97      6.41 o 
  -8  12   2        0.16        6.21      5.76 o 
  -7  12   2       57.07       68.56      8.17 o 
  -6  12   2       12.10       16.57      5.13 o 
  -5  12   2       17.97       11.60      4.17 o 
  -4  12   2       88.20       85.28      9.24 o 
  -3  12   2       15.76       18.74      3.68 o 
  -2  12   2      383.81      365.50     14.19 o 
  -1  12   2     1581.27     1463.04    108.36 o 
   0  12   2       78.93       79.74      5.22 o 
   1  12   2        0.98        1.94      1.88 o 
   2  12   2       59.61       60.77      4.33 o 
   3  12   2       18.93       23.48      3.55 o 
   4  12   2      913.95      879.49     54.74 o 
   5  12   2      478.93      489.42     21.86 o 
   6  12   2       48.19       42.81      7.08 o 
   7  12   2        5.68        4.46      6.12 o 
  -7  13   2        3.63        5.12      4.92 o 
  -6  13   2       38.57       33.70      6.20 o 
  -5  13   2       75.12       83.80     12.24 o 
  -4  13   2      223.35      228.64     14.98 o 
  -3  13   2      277.86      267.33     10.32 o 
  -2  13   2       99.26       89.91      6.39 o 
  -1  13   2       26.50       27.55      4.20 o 
   0  13   2      987.47      936.04     20.02 o 
   1  13   2      670.36      584.19     12.22 o 
   2  13   2       49.87       66.81      4.87 o 
   3  13   2      271.99      242.13     15.00 o 
   4  13   2        5.82       16.99      7.31 o 
   5  13   2      313.34      312.88     19.19 o 
   6  13   2       18.94       14.71      7.18 o 
   7  13   2       15.14       14.41      9.84 o 
  -7  14   2       12.62       22.21      6.19 o 
  -6  14   2        0.37        2.13      6.24 o 
  -5  14   2      172.62      172.72     16.12 o 
  -4  14   2      108.92      114.37      8.12 o 
  -3  14   2      465.32      414.92     24.95 o 
  -2  14   2      560.04      502.11     34.64 o 
  -1  14   2       41.86       50.37      6.48 o 
   0  14   2      451.38      415.83     12.27 o 
   1  14   2     1035.43      918.05     33.66 o 
   2  14   2      259.95      234.00      7.93 o 
   3  14   2        7.11        9.67      3.38 o 
   4  14   2      112.23      122.84      8.92 o 
   5  14   2        4.46        1.67      4.49 o 
   6  14   2       62.89       61.44      8.15 o 
   7  14   2       40.92       53.16      8.52 o 
  -7  15   2        0.08        5.44      7.59 o 
  -6  15   2       69.34       70.33      8.08 o 
  -5  15   2        2.35       12.45      4.73 o 
  -4  15   2      272.57      217.59     35.92 o 
  -3  15   2        9.07        6.88      3.99 o 
  -2  15   2     1442.24     1252.83     53.72 o 
  -1  15   2      408.45      350.29     24.77 o 
   0  15   2      293.78      247.60      9.77 o 
   1  15   2      860.77      776.79     22.47 o 
   2  15   2        9.26        3.22      3.37 o 
   3  15   2       73.07       57.31      8.04 o 
   4  15   2      423.08      407.00     29.61 o 
   5  15   2       38.01       23.24      6.20 o 
   6  15   2       44.08       44.84      7.50 o 
  -6  16   2        0.29        9.84      9.23 o 
  -5  16   2        2.09        0.35      5.44 o 
  -4  16   2       54.96       68.69     15.13 o 
  -3  16   2      174.36      185.30     20.50 o 
  -2  16   2      218.57      221.42     16.41 o 
  -1  16   2        0.13        2.46      4.55 o 
   0  16   2       48.99       66.32     10.96 o 
   1  16   2      762.66      654.68     39.07 o 
   2  16   2       19.94       12.17      4.09 o 
   3  16   2        0.98       -0.94      4.52 o 
   4  16   2       86.02       72.70      9.83 o 
   5  16   2       18.01       18.48      5.59 o 
   6  16   2        6.85        6.24      5.61 o 
  -6  17   2        0.54       10.58      9.84 o 
  -5  17   2      211.81      231.70     22.08 o 
  -4  17   2       20.23       21.05      6.77 o 
  -3  17   2       11.20       10.04      4.64 o 
  -2  17   2       16.14        9.12      4.23 o 
  -1  17   2      222.55      200.60     14.98 o 
   0  17   2      166.25      171.17     14.94 o 
   1  17   2      352.95      348.50     12.02 o 
   2  17   2       24.79       29.98      5.85 o 
   3  17   2        2.51        5.86      5.91 o 
   4  17   2        0.10        1.40      5.65 o 
   5  17   2        0.49        3.60      6.60 o 
  -5  18   2        0.49        6.89     10.46 o 
  -4  18   2        7.49        8.34      5.04 o 
  -3  18   2        5.27        8.27      4.70 o 
  -2  18   2       13.27       11.68      4.41 o 
  -1  18   2      149.26      152.27      9.35 o 
   0  18   2        4.22       12.58      4.31 o 
   1  18   2      327.26      302.67     11.46 o 
   2  18   2        1.97        4.73      5.11 o 
   3  18   2       32.38       34.61      7.48 o 
   4  18   2        0.87        1.83      6.64 o 
   5  18   2       13.12       26.37      8.42 o 
  -5  19   2        0.59        3.11      5.78 o 
  -4  19   2        0.19        4.24      5.65 o 
  -3  19   2      138.21      159.79     10.60 o 
  -2  19   2        2.70        3.06      4.07 o 
  -1  19   2       23.50       28.04      6.15 o 
   0  19   2        7.80        9.57      4.54 o 
   1  19   2        0.35        2.94      4.18 o 
   2  19   2       78.39       70.21      9.44 o 
   3  19   2       87.68      100.77     11.33 o 
   4  19   2        4.66        1.97      6.46 o 
  -4  20   2        0.73        4.25     11.63 o 
  -3  20   2      117.24      128.66     21.96 o 
  -2  20   2        0.77       -1.07      4.07 o 
  -1  20   2       73.63       71.36      7.45 o 
   0  20   2      142.50      148.85      9.78 o 
   1  20   2        0.03        0.06      3.98 o 
   2  20   2       30.49       35.88      8.00 o 
   3  20   2       81.42       77.60     10.83 o 
   4  20   2        0.32       -2.79      7.36 o 
  -3  21   2        0.57        6.23      6.70 o 
  -2  21   2        8.01       20.25      7.08 o 
  -1  21   2       27.72       35.58      6.14 o 
   0  21   2        0.68        2.24      4.62 o 
   1  21   2       12.78        7.17      5.99 o 
   2  21   2      125.60      136.50     13.03 o 
   3  21   2        5.02        7.26      6.92 o 
  -1  22   2       25.70       35.31      6.61 o 
   0  22   2        0.00       11.28      5.00 o 
   1  22   2        0.06        9.53      6.39 o 
  -9   1   3        0.82        5.12      7.65 o 
  -8   1   3        1.19       -3.08      8.98 o 
  -7   1   3        4.23       -0.43      5.39 o 
  -6   1   3      291.48      313.10     31.99 o 
  -5   1   3        6.84        4.61      4.18 o 
  -4   1   3      117.92      107.90      5.56 o 
  -3   1   3      975.07     1003.64     14.23 o 
  -2   1   3     2493.05     2658.70     31.95 o 
  -1   1   3       12.23       15.52      1.03 o 
   0   1   3    27477.33    28699.77    492.33 o 
   1   1   3      358.05      413.84     15.50 o 
   2   1   3        0.63        0.17      1.77 o 
   3   1   3     1531.83     1735.12     40.13 o 
   4   1   3      423.64      446.26     16.39 o 
   5   1   3       40.02       47.85      7.87 o 
   6   1   3      454.09      452.02     19.75 o 
   7   1   3       86.37      109.56     12.92 o 
   8   1   3       24.94       46.62     10.09 o 
   9   1   3        0.32        2.91      7.86 o 
  -9   2   3       22.07       11.06      7.71 o 
  -8   2   3        6.33        8.73     11.32 o 
  -7   2   3        7.69        8.58     10.03 o 
  -6   2   3       26.59       45.59      7.81 o 
  -5   2   3      361.62      347.71     45.46 o 
  -4   2   3     3430.70     3435.21     48.34 o 
  -3   2   3       25.62       32.26      2.56 o 
  -2   2   3       21.54       27.75      1.88 o 
  -1   2   3       13.43       15.81      1.60 o 
   0   2   3      812.33      960.00     18.38 o 
   1   2   3      841.99      848.72     17.12 o 
   2   2   3     1514.10     1648.32     43.24 o 
   3   2   3      933.66     1089.00     29.10 o 
   4   2   3     1167.42     1150.48     30.85 o 
   5   2   3      520.58      514.50     19.50 o 
   6   2   3      877.06      832.74     28.30 o 
   7   2   3       12.21        9.66      6.44 o 
   8   2   3       39.34       38.41      9.79 o 
   9   2   3       31.68       26.50      9.65 o 
  -9   3   3        1.74        1.65      7.71 o 
  -8   3   3       47.85       32.28      8.65 o 
  -7   3   3        7.07       20.76      6.46 o 
  -6   3   3       26.26       27.80      8.06 o 
  -5   3   3       34.46       50.27      6.08 o 
  -4   3   3      465.79      440.56     12.20 o 
  -3   3   3      154.66      148.50      3.86 o 
  -2   3   3     2360.22     2317.18     32.82 o 
  -1   3   3      291.04      314.92      5.30 o 
   0   3   3     7672.62     8057.53     92.98 o 
   1   3   3       28.20       26.50      2.22 o 
   2   3   3     2563.55     2802.30     46.76 o 
   3   3   3      166.79      181.27     16.36 o 
   4   3   3        3.62       11.47      3.91 o 
   5   3   3      161.62      160.94     10.96 o 
   6   3   3      405.36      431.17     19.24 o 
   7   3   3      213.53      221.08     16.22 o 
   8   3   3       92.02       96.75     12.95 o 
  -9   4   3        5.06        7.85      8.10 o 
  -8   4   3       25.71       21.66      8.00 o 
  -7   4   3        2.02        6.03      5.31 o 
  -6   4   3       54.24       60.20      9.97 o 
  -5   4   3        7.18        4.12      3.33 o 
  -4   4   3      340.49      364.61     11.65 o 
  -3   4   3        1.14        2.74      1.68 o 
  -2   4   3     2103.16     2075.57     26.49 o 
  -1   4   3      359.50      350.51      5.99 o 
   0   4   3       17.47       14.82      1.62 o 
   1   4   3       12.05       20.57      2.02 o 
   2   4   3     1825.32     1859.13     62.11 o 
   3   4   3     1235.99     1199.60     24.08 o 
   4   4   3     2488.12     2432.90     55.22 o 
   5   4   3        1.12       -3.62      3.30 o 
   6   4   3       83.92       87.34     10.30 o 
   7   4   3       23.21       21.36      7.39 o 
   8   4   3       12.22       15.32      7.52 o 
  -9   5   3        0.25        9.69     11.99 o 
  -8   5   3        4.36        3.37      8.18 o 
  -7   5   3       14.98       23.99      9.97 o 
  -6   5   3        0.23        7.73      3.81 o 
  -5   5   3      426.87      372.94     13.04 o 
  -4   5   3       89.46       89.84     13.03 o 
  -3   5   3      163.38      155.42      4.74 o 
  -2   5   3       95.61       98.50      4.51 o 
  -1   5   3     7355.31     7392.18     85.97 o 
   0   5   3      288.97      345.01      9.15 o 
   1   5   3     1259.99     1257.54     26.17 o 
   2   5   3      646.60      606.34     24.19 o 
   3   5   3       20.65       21.45      3.29 o 
   4   5   3       39.11       41.07      5.71 o 
   5   5   3      450.29      455.83     20.85 o 
   6   5   3        6.64       10.95      5.46 o 
   7   5   3       32.21       37.67     14.64 o 
   8   5   3       20.79       15.63      8.05 o 
  -9   6   3        4.69        5.41      7.18 o 
  -8   6   3        6.52        6.95      6.65 o 
  -7   6   3        0.01        5.54      7.26 o 
  -6   6   3       40.61       37.08      8.83 o 
  -5   6   3      259.27      268.81     10.95 o 
  -4   6   3      308.76      277.31      9.96 o 
  -3   6   3        1.13        1.53      1.44 o 
  -2   6   3     2845.49     2845.48     35.57 o 
  -1   6   3      146.24      147.50      5.06 o 
   0   6   3      655.28      705.69     10.59 o 
   1   6   3       17.28       11.10      1.65 o 
   2   6   3      935.02     1113.67     42.93 o 
   3   6   3      144.67      145.37      5.60 o 
   4   6   3      663.38      658.90     34.30 o 
   5   6   3        0.92        7.97      3.49 o 
   6   6   3      312.73      306.37     21.65 o 
   7   6   3        8.89       15.58      6.74 o 
   8   6   3       29.45       27.07     11.81 o 
  -8   7   3        0.35        3.71      6.46 o 
  -7   7   3      107.52      110.41     23.62 o 
  -6   7   3      374.26      372.53     14.37 o 
  -5   7   3        0.70        9.53      5.36 o 
  -4   7   3        7.12       11.37      2.59 o 
  -3   7   3      119.70      101.33      5.59 o 
  -2   7   3      260.49      313.34      8.51 o 
  -1   7   3       90.68      117.26      3.63 o 
   0   7   3     2620.35     2636.34     32.80 o 
   1   7   3     1517.40     1536.11     29.90 o 
   2   7   3       27.55       20.90      2.20 o 
   3   7   3      594.56      592.60     10.99 o 
   4   7   3      303.38      267.63     10.28 o 
   5   7   3       41.80       38.97      5.63 o 
   6   7   3       62.16       83.90      8.26 o 
   7   7   3      421.77      403.31     30.14 o 
   8   7   3       11.83        7.32      7.44 o 
  -8   8   3        3.07       -1.25      7.14 o 
  -7   8   3        3.93        7.59      5.10 o 
  -6   8   3      208.45      179.04      8.71 o 
  -5   8   3        3.49        8.08      2.90 o 
  -4   8   3      807.02      703.61     33.58 o 
  -3   8   3      119.26      115.84      5.33 o 
  -2   8   3     1920.86     1979.98     37.53 o 
  -1   8   3      524.09      535.07      9.26 o 
   0   8   3     8628.63     9554.12    110.90 o 
   1   8   3     1122.75     1250.55     24.64 o 
   2   8   3     2825.25     2761.54     93.14 o 
   3   8   3        4.22        2.19      1.74 o 
   4   8   3      977.62      913.39     42.76 o 
   5   8   3      321.24      301.33     21.10 o 
   6   8   3     1346.79     1288.72    103.22 o 
   7   8   3       74.81       85.81     11.55 o 
   8   8   3        0.17       -0.20      6.69 o 
  -8   9   3        3.59       11.56     12.67 o 
  -7   9   3        3.08        4.24      6.19 o 
  -6   9   3      155.85      170.99     15.32 o 
  -5   9   3        1.24        1.80      2.49 o 
  -4   9   3     1046.84     1001.32     23.55 o 
  -3   9   3        0.69       -1.33      1.62 o 
  -2   9   3     2522.50     2586.05     34.76 o 
  -1   9   3       23.83       23.48      2.30 o 
   0   9   3       66.72       44.08      5.49 o 
   1   9   3      254.31      343.71      6.85 o 
   2   9   3      885.79      831.43     16.64 o 
   3   9   3        2.42        1.80      1.78 o 
   4   9   3       74.39       84.48      7.27 o 
   5   9   3        3.76        5.24      4.24 o 
   6   9   3        1.02       13.16      6.30 o 
   7   9   3       19.07       21.55      7.50 o 
   8   9   3        3.81        8.45      7.04 o 
  -8  10   3        0.11       -2.28      6.82 o 
  -7  10   3       58.31       79.02     13.04 o 
  -6  10   3       71.60       77.97      8.68 o 
  -5  10   3      179.41      198.16      9.34 o 
  -4  10   3      256.77      236.35     13.84 o 
  -3  10   3        0.12       -0.84      1.66 o 
  -2  10   3       13.36       20.67      2.55 o 
  -1  10   3     1779.27     1677.97     23.21 o 
   0  10   3        1.26        3.62      1.51 o 
   1  10   3      787.02      771.42     12.32 o 
   2  10   3      808.99      799.13     19.09 o 
   3  10   3      967.67      961.48     24.61 o 
   4  10   3      212.85      184.13      9.63 o 
   5  10   3      246.36      235.82     11.22 o 
   6  10   3        0.01        4.28      5.48 o 
   7  10   3       47.07       71.47     10.92 o 
   8  10   3       10.67       12.97      9.66 o 
  -8  11   3        0.05        5.04      7.43 o 
  -7  11   3        2.96       12.95      7.15 o 
  -6  11   3        3.65       -1.38      4.19 o 
  -5  11   3       27.69       30.09      8.98 o 
  -4  11   3       17.22       15.10      3.63 o 
  -3  11   3        0.76        5.26      2.50 o 
  -2  11   3        2.71        7.24      2.05 o 
  -1  11   3      419.23      410.23      9.60 o 
   0  11   3      371.84      382.96      7.68 o 
   1  11   3       81.80       81.88      6.64 o 
   2  11   3      184.84      178.37      6.35 o 
   3  11   3       27.05       24.75      3.72 o 
   4  11   3        5.16        7.49      3.17 o 
   5  11   3        4.46        9.79      4.77 o 
   6  11   3       85.96      100.18     11.90 o 
   7  11   3       78.14       73.24     10.83 o 
  -7  12   3        4.24       13.38      6.40 o 
  -6  12   3       51.86       51.50      9.72 o 
  -5  12   3        1.83       -4.50      9.78 o 
  -4  12   3      106.05      110.71      6.55 o 
  -3  12   3       48.33       48.76      4.51 o 
  -2  12   3      861.16      777.25     19.14 o 
  -1  12   3        3.22        6.47      2.24 o 
   0  12   3       36.12       33.99      3.25 o 
   1  12   3       99.01       82.64      4.80 o 
   2  12   3       60.56       61.18      4.72 o 
   3  12   3      224.84      201.59      9.01 o 
   4  12   3     1242.79     1151.17     61.27 o 
   5  12   3       18.43       10.01      4.97 o 
   6  12   3       26.57       38.73      6.53 o 
   7  12   3       24.02       28.10      7.82 o 
  -7  13   3       10.54        9.20      6.61 o 
  -6  13   3      155.48      216.04     17.01 o 
  -5  13   3        6.10       13.86      4.46 o 
  -4  13   3       41.57       50.92      5.99 o 
  -3  13   3      414.14      412.94     18.37 o 
  -2  13   3       80.52       80.31      5.15 o 
  -1  13   3        1.96        2.58      2.68 o 
   0  13   3     2479.13     2317.75     40.38 o 
   1  13   3       29.08       33.09      3.76 o 
   2  13   3       46.97       41.65      4.28 o 
   3  13   3      385.43      339.85     10.83 o 
   4  13   3        4.34        5.49      4.45 o 
   5  13   3      110.27      114.73      9.72 o 
   6  13   3        8.93       16.90      5.60 o 
   7  13   3        9.42        8.48      6.96 o 
  -7  14   3       30.29       50.99     10.99 o 
  -6  14   3        0.12        3.35      5.92 o 
  -5  14   3      103.33      107.95      9.65 o 
  -4  14   3       83.58       94.22      6.78 o 
  -3  14   3      127.79      134.35      8.38 o 
  -2  14   3       47.56       48.12      5.50 o 
  -1  14   3       61.46       74.04      6.21 o 
   0  14   3      887.44      820.44     18.88 o 
   1  14   3      910.09      762.00     20.99 o 
   2  14   3       28.37       34.38      5.02 o 
   3  14   3      148.55      145.72      8.95 o 
   4  14   3       46.13       43.34      6.44 o 
   5  14   3        0.76        0.49      4.41 o 
   6  14   3      121.28      137.10     11.27 o 
  -6  15   3       55.79       69.61     14.95 o 
  -5  15   3        0.05        4.75      4.83 o 
  -4  15   3        0.32        4.30     10.03 o 
  -3  15   3      698.31      621.61     29.64 o 
  -2  15   3        8.76        3.55      3.72 o 
  -1  15   3        0.73       -1.56      4.98 o 
   0  15   3      364.89      324.32     12.62 o 
   1  15   3       54.81       49.27      5.78 o 
   2  15   3        7.72        4.59      3.49 o 
   3  15   3      380.77      412.07     15.20 o 
   4  15   3       41.35       50.25      6.73 o 
   5  15   3       38.39       49.48      7.43 o 
   6  15   3        2.26        9.70      5.61 o 
  -6  16   3        0.23        5.67      8.18 o 
  -5  16   3       82.10       78.85     11.01 o 
  -4  16   3       39.03       31.65      7.57 o 
  -3  16   3       95.43       96.46      8.03 o 
  -2  16   3       95.44      107.10      8.95 o 
  -1  16   3       42.51       45.05      8.07 o 
   0  16   3        1.31        3.24      3.57 o 
   1  16   3        3.12        3.57      3.77 o 
   2  16   3      188.07      185.82      9.22 o 
   3  16   3      174.45      168.47     21.28 o 
   4  16   3       47.67       49.12      8.68 o 
   5  16   3       15.42       13.91      5.51 o 
   6  16   3        8.32        6.56      5.59 o 
  -6  17   3        0.01        9.32      6.16 o 
  -5  17   3       43.79       55.05     10.21 o 
  -4  17   3       14.06        8.70      5.61 o 
  -3  17   3      369.46      312.34     28.60 o 
  -2  17   3        1.19       -4.58      3.63 o 
  -1  17   3        5.47        9.34      4.54 o 
   0  17   3      149.01      131.49      8.68 o 
   1  17   3      102.50       85.38      7.47 o 
   2  17   3       43.92       58.41      7.45 o 
   3  17   3      130.65      129.34     19.81 o 
   4  17   3        1.88        7.04      6.30 o 
   5  17   3       42.69       36.09      9.79 o 
  -5  18   3        1.15       -2.26      5.87 o 
  -4  18   3       30.38       38.50     11.07 o 
  -3  18   3        0.63       -2.00      5.13 o 
  -2  18   3       84.20      102.75     11.38 o 
  -1  18   3       14.16       18.45      4.97 o 
   0  18   3       25.81       45.24      5.95 o 
   1  18   3      181.03      196.15     10.44 o 
   2  18   3        2.44       10.60      4.73 o 
   3  18   3      115.53      107.78     11.79 o 
   4  18   3      164.40      143.05     13.69 o 
   5  18   3        1.91       10.56      8.35 o 
  -4  19   3        3.53        6.22      6.37 o 
  -3  19   3       86.62       95.13     11.39 o 
  -2  19   3        3.38       10.18      9.23 o 
  -1  19   3      109.96       99.09     10.68 o 
   0  19   3        8.00        6.72      4.28 o 
   1  19   3       28.74       38.92      6.03 o 
   2  19   3       21.66       20.95      7.35 o 
   3  19   3       35.91       18.78      7.35 o 
   4  19   3       17.90       12.77     12.98 o 
  -4  20   3        7.02       17.09      7.26 o 
  -3  20   3        0.40       -2.26      5.44 o 
  -2  20   3       11.28       23.53      7.04 o 
  -1  20   3       16.91       27.07      7.35 o 
   0  20   3        5.02       10.15      6.09 o 
   1  20   3      147.22      150.36     10.21 o 
   2  20   3       44.37       57.09      9.34 o 
   3  20   3        1.12        0.59      7.02 o 
  -2  21   3        3.54       14.49     10.46 o 
  -1  21   3       11.87       17.91      7.09 o 
   0  21   3        6.34        3.40      5.57 o 
   1  21   3        8.74       23.46      8.61 o 
   2  21   3        1.54        1.51      6.30 o 
  -9   0   4        0.02       19.56     14.27 o 
  -8   0   4       11.11        7.50     10.21 o 
  -7   0   4       10.43        4.80      8.73 o 
  -6   0   4     2015.99     1551.10     60.90 o 
  -5   0   4       34.59       33.72      4.92 o 
  -4   0   4      255.18      286.66     11.13 o 
  -3   0   4     1176.59     1153.91     27.24 o 
  -2   0   4     1171.60     1251.36     21.50 o 
  -1   0   4     2093.97     2216.07     34.89 o 
   0   0   4      832.72      822.55     14.85 o 
   1   0   4     1046.50     1135.15     36.78 o 
   2   0   4      952.88     1081.88     36.91 o 
   3   0   4      170.48      131.51     11.56 o 
   4   0   4      105.43       72.22     11.07 o 
   5   0   4      146.54      154.27     16.73 o 
   6   0   4      307.48      259.34     21.65 o 
   7   0   4       18.42        1.23      9.60 o 
   8   0   4      445.24      355.54     28.79 o 
  -9   1   4        3.59       -0.06      8.98 o 
  -8   1   4        0.13        3.24     14.15 o 
  -7   1   4        3.02        0.75      9.90 o 
  -6   1   4      252.04      279.59     55.30 o 
  -5   1   4       80.78       89.68      6.36 o 
  -4   1   4    17054.48    17064.10    212.62 o 
  -3   1   4        1.82        3.59      1.59 o 
  -2   1   4      964.31      978.83     13.73 o 
  -1   1   4       19.26       18.63      1.16 o 
   0   1   4      546.76      561.55      8.50 o 
   1   1   4       49.01       45.88      4.79 o 
   2   1   4    11586.93    12016.62    229.38 o 
   3   1   4      668.48      767.45     21.75 o 
   4   1   4     1201.02     1257.24     33.26 o 
   5   1   4       28.00       44.81      8.55 o 
   6   1   4        4.71        4.04      5.35 o 
   7   1   4       30.15       30.16      8.39 o 
   8   1   4        0.20        3.64      7.41 o 
  -9   2   4        8.75       28.00     10.85 o 
  -8   2   4        0.40        1.57      5.61 o 
  -7   2   4        6.40        4.41      5.37 o 
  -6   2   4      103.96       82.62     10.14 o 
  -5   2   4       65.68       69.98      5.89 o 
  -4   2   4      407.67      416.07     13.20 o 
  -3   2   4      118.17      133.63      4.32 o 
  -2   2   4      371.79      385.37      6.94 o 
  -1   2   4        0.62       -0.28      1.16 o 
   0   2   4     9478.72    10370.19    133.46 o 
   1   2   4      503.60      560.24     10.42 o 
   2   2   4     1125.03     1126.07     34.82 o 
   3   2   4     1207.07     1251.52     35.86 o 
   4   2   4        6.78       12.90      3.84 o 
   5   2   4       11.23       16.56      5.52 o 
   6   2   4      994.98      979.47     31.88 o 
   7   2   4       77.08      118.67     20.24 o 
   8   2   4       44.70       58.51     11.12 o 
  -9   3   4        1.40       -0.54      8.21 o 
  -8   3   4        2.35        0.21      9.17 o 
  -7   3   4        2.90        3.46      5.30 o 
  -6   3   4        7.39       12.19      4.24 o 
  -5   3   4       78.68       79.17      5.58 o 
  -4   3   4      201.87      196.48      7.36 o 
  -3   3   4      236.38      213.02      5.12 o 
  -2   3   4      373.52      348.04      7.70 o 
  -1   3   4     1515.27     1522.31     22.62 o 
   0   3   4     1812.93     1904.62     27.41 o 
   1   3   4      373.50      352.79      7.64 o 
   2   3   4    10310.56    11114.39    437.50 o 
   3   3   4     1370.14     1489.94     35.55 o 
   4   3   4       82.68       85.27      8.06 o 
   5   3   4      205.72      198.35     11.89 o 
   6   3   4       54.34       64.57     10.09 o 
   7   3   4      313.18      338.18     32.72 o 
   8   3   4       95.73      105.10     13.73 o 
  -9   4   4       10.95        7.27      9.13 o 
  -8   4   4       17.06       30.45      7.86 o 
  -7   4   4        7.31        7.69      5.74 o 
  -6   4   4        1.19        3.48      3.21 o 
  -5   4   4        2.56        1.94      2.40 o 
  -4   4   4      562.14      546.66     12.34 o 
  -3   4   4      186.02      180.45      7.74 o 
  -2   4   4        9.56       36.31     15.54 o 
  -1   4   4      101.61      100.32      3.94 o 
   0   4   4     1521.92     1530.02     22.84 o 
   1   4   4      623.41      648.19     12.13 o 
   2   4   4        9.58        4.34      1.78 o 
   3   4   4      213.07      201.41      8.10 o 
   4   4   4        0.00        1.55      3.03 o 
   5   4   4      188.68      179.12     13.29 o 
   6   4   4      500.02      467.15     20.20 o 
   7   4   4        2.01        8.68      6.48 o 
   8   4   4        2.99       10.13      7.64 o 
  -9   5   4       16.98        8.64      9.97 o 
  -8   5   4        0.13        1.72      8.37 o 
  -7   5   4        0.01        3.64      5.11 o 
  -6   5   4      191.82      203.34     13.62 o 
  -5   5   4       52.73       49.80      4.82 o 
  -4   5   4      147.57      153.67      6.26 o 
  -3   5   4        0.26       -1.46      1.21 o 
  -2   5   4       78.88       80.02      3.05 o 
  -1   5   4      206.70      213.69      4.69 o 
   0   5   4     3608.25     3530.18     54.34 o 
   1   5   4     1223.47     1212.81     34.67 o 
   2   5   4     1825.95     2010.16     86.02 o 
   3   5   4        0.55        5.38      2.42 o 
   4   5   4       90.83      104.17      6.92 o 
   5   5   4       16.15       17.61      5.27 o 
   6   5   4      252.48      242.41     17.47 o 
   7   5   4        5.09       12.01      6.90 o 
   8   5   4       36.62       43.36      9.94 o 
  -8   6   4       32.52       50.93     13.04 o 
  -7   6   4        0.31        9.50      4.63 o 
  -6   6   4        7.55       16.15      3.87 o 
  -5   6   4        1.42        2.11      3.64 o 
  -4   6   4      120.63      111.88      4.94 o 
  -3   6   4       35.06       38.80      2.86 o 
  -2   6   4     6475.69     6321.52     74.93 o 
  -1   6   4      997.04     1027.36     14.66 o 
   0   6   4     1754.84     1655.61     28.99 o 
   1   6   4      719.82      688.87     17.02 o 
   2   6   4     3494.67     3574.99     79.65 o 
   3   6   4      156.05      158.44      6.84 o 
   4   6   4     3269.68     3225.08     56.98 o 
   5   6   4      149.47      156.97      9.21 o 
   6   6   4      550.71      520.37     18.36 o 
   7   6   4       11.75       19.45      6.30 o 
   8   6   4       61.75       92.53     13.27 o 
  -8   7   4        0.43        8.73      9.97 o 
  -7   7   4        2.35        4.40      3.82 o 
  -6   7   4       12.11       17.97      4.11 o 
  -5   7   4        3.91        6.90      2.58 o 
  -4   7   4      305.76      300.74      7.64 o 
  -3   7   4      409.48      389.77      8.14 o 
  -2   7   4       98.18      112.80      4.82 o 
  -1   7   4        3.84        9.98      1.69 o 
   0   7   4      699.01      755.07     13.80 o 
   1   7   4      547.90      602.65     14.35 o 
   2   7   4      298.98      288.46      9.60 o 
   3   7   4      237.07      232.99      9.30 o 
   4   7   4        1.73        3.95      3.25 o 
   5   7   4       35.29       40.11      5.79 o 
   6   7   4        5.53        8.55      4.76 o 
   7   7   4      137.76      147.70     19.07 o 
   8   7   4        0.42        0.68      6.50 o 
  -8   8   4        1.27       24.36     19.56 o 
  -7   8   4        3.58        5.66      4.10 o 
  -6   8   4       17.50       15.45      4.14 o 
  -5   8   4      267.04      229.38      7.37 o 
  -4   8   4       56.44       55.56      4.10 o 
  -3   8   4      152.56      164.53      6.68 o 
  -2   8   4     2259.78     2331.27     30.64 o 
  -1   8   4      236.73      247.79      5.81 o 
   0   8   4      119.70      115.04      3.97 o 
   1   8   4     3914.36     3908.65     68.51 o 
   2   8   4       22.76       19.22      2.44 o 
   3   8   4      624.23      604.70     21.64 o 
   4   8   4      928.45      922.85     21.40 o 
   5   8   4      191.16      201.28     13.18 o 
   6   8   4        1.84        8.13      8.30 o 
   7   8   4       96.81      100.44     12.57 o 
   8   8   4        2.92       -1.68     11.99 o 
  -8   9   4       54.29       53.73     16.55 o 
  -7   9   4        0.01        2.57      5.02 o 
  -6   9   4        0.48        2.33      4.23 o 
  -5   9   4      120.46      119.94      5.99 o 
  -4   9   4      114.29      107.45      5.11 o 
  -3   9   4       17.00       24.52      3.68 o 
  -2   9   4      783.90      780.18     22.91 o 
  -1   9   4        0.83        0.94      1.47 o 
   0   9   4      154.58      208.16      5.41 o 
   1   9   4      862.51      908.59     14.18 o 
   2   9   4      164.08      171.22      6.63 o 
   3   9   4        7.06        5.84      2.21 o 
   4   9   4        0.14        5.11      4.19 o 
   5   9   4      399.37      388.19     17.91 o 
   6   9   4      253.97      220.49     19.19 o 
   7   9   4       15.66        8.25      6.41 o 
  -8  10   4        8.26       23.57      8.51 o 
  -7  10   4       10.20       15.78      9.23 o 
  -6  10   4      105.03       91.82      8.96 o 
  -5  10   4        1.08        4.01      5.00 o 
  -4  10   4      240.44      220.82      6.84 o 
  -3  10   4      114.53      102.71      4.75 o 
  -2  10   4     1571.95     1530.12     52.44 o 
  -1  10   4      125.52      108.88      6.42 o 
   0  10   4      452.21      385.65      7.87 o 
   1  10   4        8.94        6.87      1.90 o 
   2  10   4        0.24        2.91      2.05 o 
   3  10   4       58.57       48.35      4.57 o 
   4  10   4      355.01      325.05     18.71 o 
   5  10   4        0.11        4.17      4.83 o 
   6  10   4      240.32      276.12     16.14 o 
   7  10   4       44.36       40.50     20.73 o 
  -8  11   4        1.75       -2.25      6.25 o 
  -7  11   4       13.21       24.62      7.17 o 
  -6  11   4       53.14       71.52      8.51 o 
  -5  11   4        4.41       -0.65      3.46 o 
  -4  11   4        1.23        7.70      3.64 o 
  -3  11   4        0.18        4.86      2.38 o 
  -2  11   4      386.38      358.38      8.09 o 
  -1  11   4        8.48       14.84      2.25 o 
   0  11   4     2830.40     2671.46     34.72 o 
   1  11   4       24.15       22.45      3.01 o 
   2  11   4     2290.31     2179.35     53.14 o 
   3  11   4      138.05      143.50      7.27 o 
   4  11   4      642.18      589.61     26.72 o 
   5  11   4      629.47      563.22     22.01 o 
   6  11   4        8.26       13.10      6.63 o 
   7  11   4        4.92       15.96      7.42 o 
  -7  12   4        9.00        7.54      6.19 o 
  -6  12   4        2.42        4.97      6.89 o 
  -5  12   4       30.01       29.77      5.61 o 
  -4  12   4       41.50       46.62      5.92 o 
  -3  12   4      356.14      307.33     16.67 o 
  -2  12   4        1.90        5.45      2.77 o 
  -1  12   4       35.53       38.15      3.33 o 
   0  12   4      324.80      307.97      8.34 o 
   1  12   4      244.81      221.23      7.29 o 
   2  12   4        3.64        9.21      2.86 o 
   3  12   4     2490.83     2429.47     88.72 o 
   4  12   4       26.54       31.29      4.52 o 
   5  12   4       79.49       70.36      8.09 o 
   6  12   4        0.20       -1.60      6.03 o 
   7  12   4        8.90       12.65      8.37 o 
  -7  13   4        3.08        1.60      5.72 o 
  -6  13   4      111.81      131.63     16.92 o 
  -5  13   4        0.01        2.82      4.59 o 
  -4  13   4       28.67       27.44      5.05 o 
  -3  13   4       50.73       57.90      6.68 o 
  -2  13   4      441.63      435.46     33.22 o 
  -1  13   4      492.96      495.68     19.95 o 
   0  13   4       22.94       22.73      4.87 o 
   1  13   4      153.72      150.51      6.56 o 
   2  13   4      305.60      310.65     11.20 o 
   3  13   4       17.36       21.78      3.93 o 
   4  13   4       92.63       94.25      7.79 o 
   5  13   4       19.14       24.56      8.34 o 
   6  13   4       13.63       24.76      7.56 o 
  -7  14   4        6.28       10.67      6.84 o 
  -6  14   4       30.00       42.11      8.06 o 
  -5  14   4      160.60      147.43     26.88 o 
  -4  14   4        1.16        8.44      4.63 o 
  -3  14   4        1.48        4.13      4.44 o 
  -2  14   4       64.91       62.01      8.30 o 
  -1  14   4      111.24      125.34      7.63 o 
   0  14   4      209.28      211.70      8.83 o 
   1  14   4      126.20      128.79      7.90 o 
   2  14   4       36.56       31.77      4.67 o 
   3  14   4       56.22       58.51      5.56 o 
   4  14   4        0.68       -4.43      3.89 o 
   5  14   4       58.85       69.46      8.22 o 
   6  14   4        1.44       10.82      8.92 o 
  -6  15   4       57.85       63.88      9.45 o 
  -5  15   4      108.79      123.59     13.03 o 
  -4  15   4      553.34      501.57     29.40 o 
  -3  15   4      284.53      264.71     14.27 o 
  -2  15   4      139.26      133.08     12.36 o 
  -1  15   4      302.25      311.33     14.52 o 
   0  15   4       81.62       62.95      6.26 o 
   1  15   4       11.19       19.86      4.30 o 
   2  15   4     1431.36     1238.25     26.72 o 
   3  15   4       15.70       10.20      3.77 o 
   4  15   4      165.35      163.99     10.88 o 
   5  15   4       26.18       39.45      7.12 o 
   6  15   4        6.41       12.45      8.52 o 
  -6  16   4       11.04       20.76      7.82 o 
  -5  16   4       16.39       21.94      7.03 o 
  -4  16   4       40.95       41.22      8.03 o 
  -3  16   4       71.49       77.77     12.73 o 
  -2  16   4       40.13       50.95      8.67 o 
  -1  16   4      201.42      179.54     12.03 o 
   0  16   4       22.41        8.36      9.66 o 
   1  16   4       18.60       22.58      4.97 o 
   2  16   4       19.61       32.03      5.45 o 
   3  16   4       62.41       64.63      7.23 o 
   4  16   4       26.76       28.81     17.41 o 
   5  16   4       18.50       19.81      9.19 o 
  -5  17   4        1.80       11.12      7.09 o 
  -4  17   4        8.02       13.70      8.55 o 
  -3  17   4       56.23       53.38      8.83 o 
  -2  17   4       71.03       56.82      9.17 o 
  -1  17   4      937.59      905.24     27.66 o 
   0  17   4        2.01        6.45      5.21 o 
   1  17   4       18.85       14.83      4.68 o 
   2  17   4        1.25        4.14      4.25 o 
   3  17   4        0.39       10.20      6.00 o 
   4  17   4        4.37        8.16      7.81 o 
   5  17   4      227.56      259.24     18.51 o 
  -5  18   4       35.32       54.66     12.67 o 
  -4  18   4        0.58       11.60      5.44 o 
  -3  18   4        3.19       10.33      5.70 o 
  -2  18   4        6.81        9.62      5.18 o 
  -1  18   4        0.70        8.68      5.46 o 
   0  18   4        0.98       11.76      5.73 o 
   1  18   4       18.74       35.24      7.33 o 
   2  18   4        7.30       14.11      5.04 o 
   3  18   4       29.64       45.99      9.00 o 
   4  18   4       29.88       41.44      9.70 o 
  -4  19   4        0.32        8.55      6.03 o 
  -3  19   4       44.34       55.55      8.85 o 
  -2  19   4        4.83        6.15      5.35 o 
  -1  19   4        8.51        7.61      5.91 o 
   0  19   4        0.10        1.80      6.95 o 
   1  19   4       12.85       23.18      6.96 o 
   2  19   4        0.23        5.02      6.34 o 
   3  19   4       10.37       15.28     10.27 o 
   4  19   4       58.57       73.34     11.86 o 
  -3  20   4       30.29       29.88      7.80 o 
  -2  20   4       45.27       58.37     15.62 o 
  -1  20   4       12.32       20.33      9.53 o 
   0  20   4      153.94      166.20     13.35 o 
   1  20   4       91.95      123.23     12.12 o 
   2  20   4        4.94        5.41      9.60 o 
   3  20   4      112.57      129.55     19.93 o 
  -2  21   4       35.75       34.65      7.97 o 
  -1  21   4        0.41        6.66      7.20 o 
   0  21   4       29.64       41.06      8.33 o 
   1  21   4       64.92       78.46     10.16 o 
  -9   1   5        0.00        2.47      7.09 o 
  -8   1   5        0.13        2.78      5.64 o 
  -7   1   5       20.69       25.56      7.35 o 
  -6   1   5      339.93      291.67     27.43 o 
  -5   1   5      153.27      147.17      7.57 o 
  -4   1   5      482.64      459.54      9.10 o 
  -3   1   5       42.47       45.76      2.98 o 
  -2   1   5     4424.40     4269.76     46.31 o 
  -1   1   5     1510.57     1468.28     20.47 o 
   0   1   5     1033.25     1170.52     23.69 o 
   1   1   5      469.06      468.14     11.08 o 
   2   1   5      340.96      344.07     15.93 o 
   3   1   5      265.27      315.50     26.33 o 
   4   1   5     3174.39     3061.95    122.23 o 
   5   1   5        8.39       16.35      6.15 o 
   6   1   5       42.97       50.27      8.77 o 
   7   1   5       74.82       73.20     11.57 o 
   8   1   5        3.74        3.94      6.74 o 
  -9   2   5        1.29        4.38      6.83 o 
  -8   2   5        2.95       20.24      7.94 o 
  -7   2   5       49.13       42.35      8.87 o 
  -6   2   5      351.10      355.55     21.28 o 
  -5   2   5        6.25       10.71      3.48 o 
  -4   2   5        9.16        9.99      2.27 o 
  -3   2   5       14.82       18.36      2.21 o 
  -2   2   5     5003.94     5049.18     59.63 o 
  -1   2   5      300.91      301.24      6.98 o 
   0   2   5     3408.44     3772.33     66.56 o 
   1   2   5     2793.90     3146.23     51.76 o 
   2   2   5      638.98      703.16     15.88 o 
   3   2   5       41.29       62.91      8.24 o 
   4   2   5      195.84      187.75     10.69 o 
   5   2   5      435.20      477.16     24.61 o 
   6   2   5      170.62      178.70     14.30 o 
   7   2   5       39.25       39.82      9.42 o 
   8   2   5       57.59       56.10     11.04 o 
  -9   3   5        0.48        1.01      6.37 o 
  -8   3   5       21.08       20.58      7.38 o 
  -7   3   5        1.22        1.73      5.27 o 
  -6   3   5      110.97      117.83     11.79 o 
  -5   3   5       26.41       25.31      3.78 o 
  -4   3   5      786.91      768.85     28.45 o 
  -3   3   5       12.09       13.48      2.08 o 
  -2   3   5      646.92      630.02     11.97 o 
  -1   3   5       18.30       14.67      2.16 o 
   0   3   5        2.71        1.36      1.47 o 
   1   3   5      656.59      616.90     11.81 o 
   2   3   5     5303.64     5395.45    133.03 o 
   3   3   5      810.07      911.62     20.21 o 
   4   3   5     2241.10     2304.33     54.01 o 
   5   3   5      269.62      254.68     13.68 o 
   6   3   5      424.67      409.18     19.16 o 
   7   3   5       42.53       37.81      8.57 o 
   8   3   5       14.10       23.54      8.86 o 
  -8   4   5        3.77        6.00      9.17 o 
  -7   4   5        2.45        5.45      5.03 o 
  -6   4   5       63.49       79.86      6.35 o 
  -5   4   5       44.58       54.59      4.86 o 
  -4   4   5       25.59       29.47      3.60 o 
  -3   4   5      234.85      229.47      8.99 o 
  -2   4   5      154.39      131.21      4.89 o 
  -1   4   5      284.48      281.20      7.08 o 
   0   4   5      906.15      868.33     19.62 o 
   1   4   5      211.64      237.45      6.59 o 
   2   4   5     1390.48     1384.49     27.74 o 
   3   4   5       47.49       50.58      6.82 o 
   4   4   5       44.99       42.23      5.39 o 
   5   4   5      132.62      136.84     11.07 o 
   6   4   5       72.74       80.28     10.79 o 
   7   4   5        5.08        9.35      6.81 o 
   8   4   5       72.50       96.65     13.22 o 
  -8   5   5        0.04        5.84      5.95 o 
  -7   5   5       39.68       39.92      8.60 o 
  -6   5   5       15.86       27.67      4.68 o 
  -5   5   5        0.08        0.25      2.46 o 
  -4   5   5        0.81        3.75      2.37 o 
  -3   5   5     1342.87     1287.14     19.91 o 
  -2   5   5       47.26       50.67      5.01 o 
  -1   5   5      416.39      384.42      8.75 o 
   0   5   5     3490.96     3540.04    109.70 o 
   1   5   5       56.40       57.88      6.00 o 
   2   5   5       20.98       22.42      2.91 o 
   3   5   5      879.71      834.05     54.82 o 
   4   5   5       64.28       66.33      6.22 o 
   5   5   5       25.41       29.94      6.63 o 
   6   5   5        7.34        9.95      4.74 o 
   7   5   5       90.61       89.53     28.60 o 
   8   5   5        0.03        1.51      6.83 o 
  -8   6   5       14.37        7.57      6.63 o 
  -7   6   5        0.49       -1.54      3.89 o 
  -6   6   5       19.73       27.50      4.48 o 
  -5   6   5       21.21       12.48      3.26 o 
  -4   6   5       59.86       60.29      4.95 o 
  -3   6   5      312.76      296.92     11.52 o 
  -2   6   5      130.62      128.19      3.96 o 
  -1   6   5       36.94       38.37      2.17 o 
   0   6   5       71.32       92.59      4.60 o 
   1   6   5       22.61       24.40      2.97 o 
   2   6   5      507.15      520.05     11.72 o 
   3   6   5      270.60      267.83     18.18 o 
   4   6   5       66.27       74.91      6.63 o 
   5   6   5      321.05      319.71     12.57 o 
   6   6   5      110.51      102.08      9.08 o 
   7   6   5        0.78       -6.24      4.25 o 
   8   6   5       74.12       95.00     14.82 o 
  -8   7   5        0.66       14.52      7.31 o 
  -7   7   5        1.31        9.61      4.17 o 
  -6   7   5       79.13       84.81      6.97 o 
  -5   7   5       33.07       35.60      4.52 o 
  -4   7   5      562.95      548.25     13.34 o 
  -3   7   5      159.42      157.77      6.56 o 
  -2   7   5     2755.13     2776.69     40.61 o 
  -1   7   5      683.22      715.51     11.54 o 
   0   7   5     1239.91     1129.56     22.88 o 
   1   7   5      803.57      765.75     23.50 o 
   2   7   5      647.66      615.72     24.90 o 
   3   7   5      414.75      494.46     16.55 o 
   4   7   5     2919.85     2976.08     53.66 o 
   5   7   5      740.56      727.70     19.71 o 
   6   7   5       50.56       64.51      7.65 o 
   7   7   5        3.69       -6.56     11.32 o 
  -8   8   5       79.28       81.57     19.07 o 
  -7   8   5        0.31        3.55      4.15 o 
  -6   8   5       70.50       76.29      6.87 o 
  -5   8   5        4.35        9.39      3.16 o 
  -4   8   5       54.29       59.94      7.33 o 
  -3   8   5       32.93       41.10      4.22 o 
  -2   8   5      404.24      412.93     10.06 o 
  -1   8   5        4.34        6.41      1.67 o 
   0   8   5     2031.02     1891.18     45.47 o 
   1   8   5        1.06        2.79      1.71 o 
   2   8   5      217.97      187.49     10.16 o 
   3   8   5      512.93      461.55     23.19 o 
   4   8   5     1261.54     1261.13     47.44 o 
   5   8   5       25.78       23.00      6.47 o 
   6   8   5       64.89       59.72      9.38 o 
   7   8   5       28.27       43.29     11.13 o 
  -8   9   5        1.14       -1.35      7.50 o 
  -7   9   5        2.89        5.30      5.18 o 
  -6   9   5       43.62       59.00      7.35 o 
  -5   9   5        0.04       -2.72      2.59 o 
  -4   9   5      702.71      626.60     16.61 o 
  -3   9   5      254.28      259.75     10.04 o 
  -2   9   5      197.28      202.06      7.04 o 
  -1   9   5      568.60      570.59     12.15 o 
   0   9   5      164.64      156.28      5.63 o 
   1   9   5      746.64      693.26     21.49 o 
   2   9   5     1578.49     1549.76     61.03 o 
   3   9   5       75.46       84.18      4.95 o 
   4   9   5      233.24      229.50     12.79 o 
   5   9   5      274.45      259.10     27.37 o 
   6   9   5       31.63       26.72      7.23 o 
   7   9   5       54.03       43.94      9.10 o 
  -8  10   5       11.64       13.04      8.98 o 
  -7  10   5        7.03        3.13      4.66 o 
  -6  10   5        8.95       11.01      5.90 o 
  -5  10   5        0.03        2.52      5.87 o 
  -4  10   5       70.49       78.12      7.16 o 
  -3  10   5      412.51      402.75     11.32 o 
  -2  10   5      229.26      185.03      6.77 o 
  -1  10   5       22.47       25.02      3.32 o 
   0  10   5       54.24       63.58      4.09 o 
   1  10   5      455.87      414.47      8.77 o 
   2  10   5       20.10       26.66      3.64 o 
   3  10   5      233.43      212.68      8.08 o 
   4  10   5      187.45      201.16     13.44 o 
   5  10   5      188.84      188.71     27.99 o 
   6  10   5       24.86       16.82      6.46 o 
   7  10   5        7.91        9.65      6.57 o 
  -7  11   5       19.18       30.42      7.05 o 
  -6  11   5       22.82       26.67      6.18 o 
  -5  11   5       31.82       37.53      7.39 o 
  -4  11   5      116.66      120.10      8.71 o 
  -3  11   5        8.33        3.86      3.37 o 
  -2  11   5       95.73       87.55      6.71 o 
  -1  11   5      748.40      692.99     14.51 o 
   0  11   5       20.69       18.11      2.56 o 
   1  11   5      284.41      273.16      8.76 o 
   2  11   5      567.03      515.07     22.80 o 
   3  11   5      133.96      121.06      6.96 o 
   4  11   5       25.37       28.36      5.68 o 
   5  11   5       21.34       32.91      7.59 o 
   6  11   5       19.15       21.84     10.03 o 
   7  11   5       16.29       25.80      8.01 o 
  -7  12   5        4.81       16.41      7.17 o 
  -6  12   5        9.93       16.90      7.62 o 
  -5  12   5       46.81       60.77      7.55 o 
  -4  12   5        2.81        5.74      3.77 o 
  -3  12   5       25.13       21.59      4.28 o 
  -2  12   5      215.45      187.52     14.58 o 
  -1  12   5        4.63       11.15      3.35 o 
   0  12   5       80.05       81.76      6.24 o 
   1  12   5       91.96       93.83      5.73 o 
   2  12   5      665.11      586.35     14.78 o 
   3  12   5        7.97        7.78      3.35 o 
   4  12   5        2.36        3.11      3.46 o 
   5  12   5      210.22      225.26     15.82 o 
   6  12   5       27.20       32.65      7.96 o 
  -7  13   5        6.26       20.07      7.58 o 
  -6  13   5       16.22       13.18      5.36 o 
  -5  13   5       72.03       76.13      8.50 o 
  -4  13   5       24.01       21.23      7.15 o 
  -3  13   5        0.95       -0.63      3.71 o 
  -2  13   5      663.06      613.74     20.83 o 
  -1  13   5      176.00      169.30     11.39 o 
   0  13   5       23.50       21.41      4.55 o 
   1  13   5      610.29      564.12     15.25 o 
   2  13   5      214.15      208.23      7.75 o 
   3  13   5      156.08      138.83      7.72 o 
   4  13   5      283.54      295.46     10.51 o 
   5  13   5       77.47       99.68     11.32 o 
   6  13   5       31.68       28.34      7.98 o 
  -6  14   5        7.51       10.04      5.57 o 
  -5  14   5       26.51       28.76      6.46 o 
  -4  14   5       20.32       18.41      5.45 o 
  -3  14   5       28.30       33.07      7.34 o 
  -2  14   5      133.48      147.75     27.80 o 
  -1  14   5      444.70      380.56     16.01 o 
   0  14   5        0.32       -2.08      5.35 o 
   1  14   5      142.29      135.94      7.92 o 
   2  14   5       11.78       13.10      3.59 o 
   3  14   5       28.37       32.83      4.66 o 
   4  14   5       36.62       46.68      7.26 o 
   5  14   5      147.76      165.14     11.70 o 
   6  14   5       90.99      110.03     13.31 o 
  -6  15   5        0.39       -2.19      5.82 o 
  -5  15   5       46.77       60.10     14.39 o 
  -4  15   5        5.06       18.30      6.37 o 
  -3  15   5       56.87       55.96      9.10 o 
  -2  15   5      205.45      207.53     13.03 o 
  -1  15   5        4.00        2.22      7.07 o 
   0  15   5       37.91       46.22      7.52 o 
   1  15   5      381.99      365.71     15.85 o 
   2  15   5      186.08      200.34     12.24 o 
   3  15   5        0.13       -1.78      3.10 o 
   4  15   5        0.97       -0.23      4.20 o 
   5  15   5        4.85        1.60      5.52 o 
  -6  16   5        2.72        8.42      6.53 o 
  -5  16   5       52.45       74.32     10.84 o 
  -4  16   5        8.67       15.17     10.58 o 
  -3  16   5       19.41       20.48      6.50 o 
  -2  16   5        1.98        4.76      4.86 o 
  -1  16   5       20.81       27.99      6.36 o 
   0  16   5      303.62      280.84     13.92 o 
   1  16   5      142.95      175.11     26.45 o 
   2  16   5       10.30       13.47      6.34 o 
   3  16   5      219.79      239.91     14.96 o 
   4  16   5        0.62        1.71      6.22 o 
   5  16   5       11.27       13.60      5.93 o 
  -5  17   5       70.44       62.94     10.88 o 
  -4  17   5        0.57        4.90      5.71 o 
  -3  17   5        4.60       14.10      6.16 o 
  -2  17   5        9.47        8.71      6.95 o 
  -1  17   5      142.67      170.14     13.02 o 
   0  17   5       13.94        9.48      5.97 o 
   1  17   5       60.01       51.45      8.18 o 
   2  17   5       21.77       20.34      6.56 o 
   3  17   5       22.64       24.75      7.36 o 
   4  17   5       15.31       16.12     10.83 o 
  -4  18   5        4.54       16.65      7.15 o 
  -3  18   5       33.51       34.46      7.65 o 
  -2  18   5       38.09       43.85      7.96 o 
  -1  18   5       30.56       43.56      8.04 o 
   0  18   5        0.38       11.24      5.44 o 
   1  18   5       44.96       61.78     25.10 o 
   2  18   5      152.87      145.40     12.64 o 
   3  18   5        8.32        7.63     10.46 o 
   4  18   5        8.85       15.99     12.18 o 
  -4  19   5        2.55       11.06      9.10 o 
  -3  19   5       31.42       51.20      9.72 o 
  -2  19   5        1.47        9.82     11.93 o 
  -1  19   5        5.68        9.78      6.46 o 
   0  19   5       72.54       85.29     13.04 o 
   1  19   5       57.97       67.52      9.48 o 
   2  19   5       41.49       56.20      9.44 o 
   3  19   5       88.24      122.53     20.18 o 
  -2  20   5        0.86       16.11      6.15 o 
  -1  20   5       12.06       22.61      6.65 o 
   0  20   5        6.04       16.21      9.84 o 
   1  20   5       44.36       53.90      9.24 o 
   2  20   5        0.41       12.18      9.84 o 
  -8   0   6      319.98      206.81     25.47 o 
  -7   0   6       23.59       27.43     11.56 o 
  -6   0   6     1958.48     1646.08     64.96 o 
  -5   0   6       68.56       44.90      9.97 o 
  -4   0   6        0.47        0.32      2.75 o 
  -3   0   6      419.06      410.61     10.53 o 
  -2   0   6      804.63      729.26     14.81 o 
  -1   0   6       84.60       87.26      4.06 o 
   0   0   6     6830.17     7277.44    137.44 o 
   1   0   6       71.60      105.22      5.88 o 
   2   0   6     1565.84     1455.14     49.46 o 
   3   0   6       50.89       67.05     10.21 o 
   4   0   6        0.03        2.34      4.67 o 
   5   0   6        6.48       -0.62      6.40 o 
   6   0   6      110.65      138.03     18.95 o 
   7   0   6      194.21      207.17     23.62 o 
   8   0   6      128.05      178.76     24.73 o 
  -8   1   6       43.83       37.06      8.99 o 
  -7   1   6       15.58       25.62      7.68 o 
  -6   1   6      495.06      416.03     27.19 o 
  -5   1   6       62.15       58.49      8.18 o 
  -4   1   6      117.93      119.37      4.80 o 
  -3   1   6       16.88       17.72      2.47 o 
  -2   1   6      236.66      226.38      4.77 o 
  -1   1   6      785.94      824.19     14.51 o 
   0   1   6     2040.97     2124.68     27.53 o 
   1   1   6      149.60      140.15      4.82 o 
   2   1   6      130.44      130.55      9.97 o 
   3   1   6        0.16       -0.96      3.51 o 
   4   1   6     1081.57     1056.02     48.47 o 
   5   1   6       44.49       44.90      9.04 o 
   6   1   6      485.14      465.18     20.74 o 
   7   1   6        7.00        8.93      6.94 o 
   8   1   6        0.77       -2.63      8.37 o 
  -8   2   6       65.97       70.73     11.40 o 
  -7   2   6        3.20       13.39      6.35 o 
  -6   2   6      393.98      279.69     15.57 o 
  -5   2   6        0.61        3.30      2.55 o 
  -4   2   6        6.32        6.25      2.55 o 
  -3   2   6      180.25      174.45      5.26 o 
  -2   2   6      537.01      518.10     10.68 o 
  -1   2   6       11.66       15.80      2.63 o 
   0   2   6      186.21      200.11      6.13 o 
   1   2   6     1964.11     2109.76     36.85 o 
   2   2   6       11.10       19.34      3.31 o 
   3   2   6      185.01      159.87     10.11 o 
   4   2   6      590.79      550.31     22.70 o 
   5   2   6      672.11      714.85     24.74 o 
   6   2   6      128.96      134.57     17.16 o 
   7   2   6        0.13        0.12      6.44 o 
   8   2   6        1.10        0.92      7.78 o 
  -8   3   6        0.00       12.41      6.80 o 
  -7   3   6       35.80       36.26     19.19 o 
  -6   3   6        0.08        9.03      4.85 o 
  -5   3   6       15.31       13.69      3.13 o 
  -4   3   6      140.78      144.58      6.39 o 
  -3   3   6       83.65       90.62      5.07 o 
  -2   3   6        0.49        3.16      1.83 o 
  -1   3   6      239.20      244.63      6.87 o 
   0   3   6     3251.92     3384.32     41.97 o 
   1   3   6      175.89      192.37      6.22 o 
   2   3   6       67.68       75.34      5.35 o 
   3   3   6       13.65       19.89      3.99 o 
   4   3   6      237.67      224.62     10.56 o 
   5   3   6      200.20      207.13     13.31 o 
   6   3   6      150.34      154.40     13.50 o 
   7   3   6       19.62       27.26      8.55 o 
   8   3   6       32.33       30.38      9.69 o 
  -8   4   6        6.63       13.78      6.55 o 
  -7   4   6        6.46        6.52      6.09 o 
  -6   4   6       69.68       76.22      7.90 o 
  -5   4   6        0.73        4.69      2.80 o 
  -4   4   6        3.70        8.84      2.71 o 
  -3   4   6       22.36       21.58      2.93 o 
  -2   4   6      349.05      332.30      8.43 o 
  -1   4   6      160.20      171.47      5.77 o 
   0   4   6     3609.06     3638.00     51.09 o 
   1   4   6       68.27       91.42      4.82 o 
   2   4   6      338.15      331.20     10.15 o 
   3   4   6      534.19      515.65     14.27 o 
   4   4   6      894.03      844.25     20.94 o 
   5   4   6      227.81      227.48     10.79 o 
   6   4   6      375.70      382.38     30.33 o 
   7   4   6        1.52       -8.45      5.64 o 
  -8   5   6        5.41       25.37      8.15 o 
  -7   5   6        0.01        2.85      5.90 o 
  -6   5   6       28.04       29.87      4.49 o 
  -5   5   6        8.57       14.80      3.48 o 
  -4   5   6      238.09      214.61      7.59 o 
  -3   5   6       16.65       17.67      2.96 o 
  -2   5   6     2218.72     2191.51     33.27 o 
  -1   5   6      330.55      338.19      8.56 o 
   0   5   6      896.17      884.61     27.75 o 
   1   5   6       78.70       91.66      4.93 o 
   2   5   6     1186.85     1036.92     44.38 o 
   3   5   6        0.91        1.19      2.79 o 
   4   5   6      792.98      758.24     19.46 o 
   5   5   6        8.62        7.36      4.25 o 
   6   5   6      206.96      227.72     12.55 o 
   7   5   6        6.20        5.81      5.06 o 
  -8   6   6        4.86       13.49      7.51 o 
  -7   6   6        3.09        8.69      5.19 o 
  -6   6   6       56.55       60.05      6.15 o 
  -5   6   6        2.33        5.49      2.94 o 
  -4   6   6      426.55      356.93     16.21 o 
  -3   6   6      210.09      195.45     10.53 o 
  -2   6   6      266.58      277.40      7.89 o 
  -1   6   6      184.96      175.63      6.08 o 
   0   6   6       50.42       56.03      4.09 o 
   1   6   6        2.72        8.31      2.86 o 
   2   6   6     2052.18     2050.62     76.83 o 
   3   6   6       39.34       36.50      4.73 o 
   4   6   6      699.55      700.82     22.14 o 
   5   6   6      184.11      182.40     10.33 o 
   6   6   6       35.77       41.73      7.26 o 
   7   6   6        5.56        4.73      5.23 o 
  -8   7   6        0.07       10.68      7.47 o 
  -7   7   6       11.61       15.49      5.64 o 
  -6   7   6        0.00       -1.43      3.11 o 
  -5   7   6       98.02      101.45      7.05 o 
  -4   7   6       27.65       28.72      4.85 o 
  -3   7   6       49.59       63.43      4.93 o 
  -2   7   6       81.27       79.04      6.14 o 
  -1   7   6        3.56        6.55      2.24 o 
   0   7   6      943.45      924.69     16.94 o 
   1   7   6      938.93      858.83     33.76 o 
   2   7   6      467.53      419.08     10.41 o 
   3   7   6       37.48       35.20      4.92 o 
   4   7   6      206.04      175.31      9.29 o 
   5   7   6        5.14        9.01      4.17 o 
   6   7   6       78.75       67.93     10.11 o 
   7   7   6        0.33       13.36      6.12 o 
  -8   8   6        2.20       13.04     11.56 o 
  -7   8   6        0.06        6.08      4.28 o 
  -6   8   6       34.27       31.20      5.25 o 
  -5   8   6        5.90        6.09      3.14 o 
  -4   8   6        6.21        7.32      2.99 o 
  -3   8   6       16.66       29.15      3.83 o 
  -2   8   6      150.23      141.59      6.26 o 
  -1   8   6      495.22      471.48     11.13 o 
   0   8   6       11.78       14.63      2.78 o 
   1   8   6       15.17       25.07      3.31 o 
   2   8   6      487.99      478.66     14.04 o 
   3   8   6       41.51       46.90      5.44 o 
   4   8   6      301.08      311.98     11.61 o 
   5   8   6      308.47      281.82     38.88 o 
   6   8   6        2.42        8.29      6.06 o 
   7   8   6       52.45       49.50     10.32 o 
  -8   9   6        5.95       13.12      7.51 o 
  -7   9   6       19.51       25.63      6.33 o 
  -6   9   6       23.01       20.74      4.63 o 
  -5   9   6       54.89       57.49      5.89 o 
  -4   9   6      823.41      712.06     32.35 o 
  -3   9   6       13.31       22.56      3.62 o 
  -2   9   6       10.37       11.09      2.96 o 
  -1   9   6     1112.17     1076.47     29.16 o 
   0   9   6      239.50      214.26      7.53 o 
   1   9   6      132.22      137.30      6.19 o 
   2   9   6     1858.79     1839.07     48.16 o 
   3   9   6      824.12      823.62     30.92 o 
   4   9   6        1.63       11.39      8.98 o 
   5   9   6      184.32      195.42     14.40 o 
   6   9   6       63.97       83.92     11.29 o 
   7   9   6       19.39       30.95      8.34 o 
  -7  10   6        3.36       -1.87      4.73 o 
  -6  10   6        0.90        4.22      4.45 o 
  -5  10   6        1.10        1.11      3.72 o 
  -4  10   6      171.48      155.54      8.09 o 
  -3  10   6        5.53        6.86      3.95 o 
  -2  10   6      153.22      156.92      6.79 o 
  -1  10   6       20.67       24.01      4.99 o 
   0  10   6      606.97      636.64     13.58 o 
   1  10   6      265.82      225.58      7.64 o 
   2  10   6     1097.94      998.95     22.40 o 
   3  10   6      680.91      619.08     43.85 o 
   4  10   6      257.84      270.35     14.21 o 
   5  10   6       71.30       84.39     12.73 o 
   6  10   6       38.82       50.04     12.36 o 
  -7  11   6        0.04       17.79      6.32 o 
  -6  11   6       60.92       51.17      7.64 o 
  -5  11   6        0.05        3.77      4.82 o 
  -4  11   6        7.32       17.77      4.67 o 
  -3  11   6       12.91       14.10      3.72 o 
  -2  11   6      476.01      413.32     16.80 o 
  -1  11   6      198.59      216.10      7.54 o 
   0  11   6      272.62      265.15      9.23 o 
   1  11   6      294.11      288.97     10.44 o 
   2  11   6      270.24      258.29     14.95 o 
   3  11   6      168.68      154.79      9.25 o 
   4  11   6      324.91      354.86     29.40 o 
   5  11   6       45.38       53.93      8.65 o 
   6  11   6      102.36      122.51     13.03 o 
  -7  12   6        0.73        2.89      4.99 o 
  -6  12   6        8.09       12.38      5.58 o 
  -5  12   6        0.67       -1.34      4.03 o 
  -4  12   6        0.87        9.61      4.16 o 
  -3  12   6       47.78       47.70      6.03 o 
  -2  12   6      365.75      304.95     11.20 o 
  -1  12   6       50.32       51.44      7.28 o 
   0  12   6      882.50      806.74     19.20 o 
   1  12   6      827.65      725.36     30.42 o 
   2  12   6       16.14       16.25      4.32 o 
   3  12   6      233.52      213.76     10.20 o 
   4  12   6       51.93       59.86      8.65 o 
   5  12   6       11.55       13.65      5.65 o 
   6  12   6       59.24       69.49     10.72 o 
  -6  13   6        0.49        4.39      5.19 o 
  -5  13   6       23.15       23.65      5.66 o 
  -4  13   6       35.49       53.90      6.97 o 
  -3  13   6       13.75       12.43      5.57 o 
  -2  13   6        0.53        3.10      7.69 o 
  -1  13   6       11.76       15.46      5.47 o 
   0  13   6      284.41      286.44     10.78 o 
   1  13   6      747.57      673.69     19.37 o 
   2  13   6       36.11       43.99      5.57 o 
   3  13   6      122.78      117.17      8.63 o 
   4  13   6        6.42        4.51      5.66 o 
   5  13   6        3.33        9.93      5.99 o 
   6  13   6        3.97        1.54      6.61 o 
  -6  14   6       13.84       13.79      5.83 o 
  -5  14   6       25.23       47.81      7.58 o 
  -4  14   6      102.98      121.59     12.49 o 
  -3  14   6      203.34      241.08     15.32 o 
  -2  14   6       22.74       26.53      6.63 o 
  -1  14   6      122.98      148.04     11.63 o 
   0  14   6      286.09      265.20     13.43 o 
   1  14   6        1.43        7.15      3.83 o 
   2  14   6      121.85      123.96      8.55 o 
   3  14   6       59.92       86.07      8.33 o 
   4  14   6        4.98       -2.34      4.04 o 
   5  14   6       25.66       35.16      7.78 o 
  -6  15   6       16.14       22.37      6.73 o 
  -5  15   6       35.76       29.52      7.71 o 
  -4  15   6        1.82        9.59      6.29 o 
  -3  15   6        7.20       13.16      6.59 o 
  -2  15   6      224.33      210.26     13.33 o 
  -1  15   6       83.25       74.87     15.50 o 
   0  15   6      281.90      250.79     13.30 o 
   1  15   6        4.00        7.44      5.22 o 
   2  15   6        2.74        4.97      8.37 o 
   3  15   6       46.62       67.01      7.44 o 
   4  15   6        0.08        1.86      5.22 o 
   5  15   6        0.19        6.85      6.64 o 
  -5  16   6       63.74       93.79     18.39 o 
  -4  16   6       38.96       38.98      8.48 o 
  -3  16   6        0.81       -1.83      4.78 o 
  -2  16   6        8.41        8.68      5.16 o 
  -1  16   6        0.79       14.18      5.73 o 
   0  16   6      299.04      258.21     14.69 o 
   1  16   6       27.29       32.88      6.76 o 
   2  16   6       66.71       76.47      9.81 o 
   3  16   6       28.08       35.13      7.61 o 
   4  16   6       18.69       20.64      7.33 o 
  -4  17   6        6.44        6.17      7.81 o 
  -3  17   6      168.22      181.35     14.69 o 
  -2  17   6        1.96       17.94     10.83 o 
  -1  17   6        3.31       13.17      5.64 o 
   0  17   6       12.08       13.10      5.83 o 
   1  17   6       22.64       38.26      7.79 o 
   2  17   6       23.37       45.39      7.86 o 
   3  17   6      309.67      353.36     17.30 o 
   4  17   6       88.12       93.01     16.36 o 
  -4  18   6       11.26       19.67      7.95 o 
  -3  18   6       60.72       82.00     10.91 o 
  -2  18   6        0.01        9.46      5.46 o 
  -1  18   6       38.38       53.45      8.74 o 
   0  18   6       10.29       12.85      5.91 o 
   1  18   6        0.94        7.07      5.78 o 
   2  18   6       18.69       19.19      6.83 o 
   3  18   6       90.35       83.04     17.35 o 
  -3  19   6        0.09       15.45      6.52 o 
  -2  19   6       19.60       22.46      7.16 o 
  -1  19   6       11.46       21.19     12.73 o 
   0  19   6       17.79       26.72      7.13 o 
   1  19   6      157.86      179.07     14.35 o 
   2  19   6       54.95       49.27     17.41 o 
  -1  20   6        0.10        7.18      8.61 o 
   0  20   6       10.01        8.70      6.01 o 
  -8   1   7       64.71       72.10     11.26 o 
  -7   1   7        7.28       24.93      7.32 o 
  -6   1   7       34.45       24.89      6.91 o 
  -5   1   7       14.46       23.75      6.22 o 
  -4   1   7        1.01        4.97      3.03 o 
  -3   1   7      541.75      536.14     11.85 o 
  -2   1   7     1238.72     1280.22     18.76 o 
  -1   1   7        3.65        9.57      2.84 o 
   0   1   7      226.41      211.85      5.78 o 
   1   1   7       29.03       18.61      2.46 o 
   2   1   7      902.27      900.86     20.49 o 
   3   1   7      269.40      288.11     11.26 o 
   4   1   7      234.43      217.04     13.41 o 
   5   1   7      216.00      208.19     14.44 o 
   6   1   7        1.15       -3.18      5.69 o 
   7   1   7       22.23       14.49      7.44 o 
  -8   2   7        1.38       15.39     10.09 o 
  -7   2   7        2.27        5.44      5.09 o 
  -6   2   7        0.15        8.43      5.55 o 
  -5   2   7        0.99       -1.59      5.72 o 
  -4   2   7      994.64      894.96     20.79 o 
  -3   2   7        0.70        3.82      1.94 o 
  -2   2   7      199.77      190.29      6.17 o 
  -1   2   7      484.11      475.29     10.46 o 
   0   2   7      178.06      162.05      5.86 o 
   1   2   7      730.46      733.01     24.68 o 
   2   2   7     4853.00     4680.11    101.15 o 
   3   2   7      663.98      648.41     16.94 o 
   4   2   7     1064.64     1011.39     24.06 o 
   5   2   7       17.78       12.36      7.26 o 
   6   2   7       34.97       46.35      8.83 o 
   7   2   7        0.06       -3.08      6.70 o 
  -8   3   7       52.16       44.07      9.39 o 
  -7   3   7        0.56       12.44      5.82 o 
  -6   3   7       26.51       57.01      9.38 o 
  -5   3   7       10.50       15.53      6.46 o 
  -4   3   7      245.78      237.13      8.06 o 
  -3   3   7        5.18        4.00      2.32 o 
  -2   3   7      388.03      348.57     11.15 o 
  -1   3   7      885.38      876.27     16.19 o 
   0   3   7     3511.17     3561.91     59.51 o 
   1   3   7      360.44      365.95     29.30 o 
   2   3   7      111.64      123.10      7.03 o 
   3   3   7       30.89       32.45      4.85 o 
   4   3   7       24.07       41.85     10.79 o 
   5   3   7       38.69       28.63      5.96 o 
   6   3   7      642.58      631.05     19.87 o 
   7   3   7       11.82        2.53      6.92 o 
  -8   4   7        0.18        8.33      8.12 o 
  -7   4   7        7.58       19.07      6.46 o 
  -6   4   7       47.31       55.68     11.13 o 
  -5   4   7       57.33       67.62      5.79 o 
  -4   4   7       63.50       72.09      5.38 o 
  -3   4   7       49.82       49.54      4.30 o 
  -2   4   7       11.47       12.55      2.63 o 
  -1   4   7       52.19       52.14      4.17 o 
   0   4   7      345.60      364.61      9.39 o 
   1   4   7      130.58      130.52      6.27 o 
   2   4   7     1162.81     1113.44     31.56 o 
   3   4   7      128.13      113.08      7.51 o 
   4   4   7      133.64      127.52      8.72 o 
   5   4   7      130.16      111.93      9.23 o 
   6   4   7       17.39       28.74      6.21 o 
   7   4   7       28.36       30.82      6.74 o 
  -8   5   7        2.00        8.06      6.48 o 
  -7   5   7        4.46       12.29      9.90 o 
  -6   5   7        3.35       10.55      6.60 o 
  -5   5   7       23.10       32.54      4.34 o 
  -4   5   7       63.74       74.69      6.41 o 
  -3   5   7        0.23        2.82      2.25 o 
  -2   5   7     1064.19      903.49     35.11 o 
  -1   5   7       98.59      102.84     10.01 o 
   0   5   7        0.35        3.04      2.32 o 
   1   5   7      163.09      169.97      6.59 o 
   2   5   7      244.14      229.59     11.86 o 
   3   5   7      373.19      343.76     15.65 o 
   4   5   7      297.68      267.56     10.86 o 
   5   5   7      135.66      130.86     11.33 o 
   6   5   7        0.01       -3.14      5.15 o 
   7   5   7        7.28        7.76      5.37 o 
  -8   6   7        0.00        1.92     10.76 o 
  -7   6   7        5.87        4.01      5.62 o 
  -6   6   7       13.06       16.63      4.33 o 
  -5   6   7       52.83       51.02      5.49 o 
  -4   6   7       74.68       72.86      5.70 o 
  -3   6   7       21.10       21.79      3.39 o 
  -2   6   7        5.08       15.76      3.03 o 
  -1   6   7      140.16      135.53      6.14 o 
   0   6   7       75.35       85.93      5.26 o 
   1   6   7       89.75       96.65      5.57 o 
   2   6   7      342.04      314.87      9.31 o 
   3   6   7      258.58      253.63     10.13 o 
   4   6   7      160.49      161.49      9.14 o 
   5   6   7        6.70        2.55      4.09 o 
   6   6   7       75.26       72.75      8.38 o 
   7   6   7        2.55        3.56     15.13 o 
  -8   7   7        3.35        8.69      7.07 o 
  -7   7   7        0.16       10.35      5.02 o 
  -6   7   7        5.99       14.84      4.17 o 
  -5   7   7       22.59       21.84      4.03 o 
  -4   7   7      218.21      217.96      8.25 o 
  -3   7   7      250.14      225.19      7.94 o 
  -2   7   7      866.68      733.76     29.32 o 
  -1   7   7      166.07      147.81      6.78 o 
   0   7   7      413.87      366.51      9.80 o 
   1   7   7     1463.61     1452.13     63.29 o 
   2   7   7     4147.81     4171.88    137.74 o 
   3   7   7      164.72      161.09      8.49 o 
   4   7   7      409.00      373.80     23.01 o 
   5   7   7        0.07        5.17      4.25 o 
   6   7   7      203.32      219.72     16.26 o 
   7   7   7       70.85       71.84     10.74 o 
  -7   8   7        1.27        3.77      4.70 o 
  -6   8   7      137.88      125.20      8.66 o 
  -5   8   7        9.36       12.24      3.53 o 
  -4   8   7       36.49       51.01      6.78 o 
  -3   8   7       42.66       47.09      4.63 o 
  -2   8   7        9.85       12.74      2.90 o 
  -1   8   7       33.33       29.67      3.76 o 
   0   8   7      904.82      850.75     16.82 o 
   1   8   7       41.03       43.80      4.53 o 
   2   8   7       42.05       54.23      5.00 o 
   3   8   7      497.34      495.39     16.25 o 
   4   8   7       20.96       19.06      4.91 o 
   5   8   7        4.05       10.00      6.06 o 
   6   8   7        2.03        4.39      8.80 o 
  -7   9   7        0.11        2.44      5.30 o 
  -6   9   7       11.98       17.41      5.34 o 
  -5   9   7      104.09      116.83      7.97 o 
  -4   9   7        0.02       -0.37      2.67 o 
  -3   9   7       63.10       68.87      5.69 o 
  -2   9   7       26.43       33.51      4.07 o 
  -1   9   7      675.70      643.42     14.60 o 
   0   9   7      651.19      619.85     13.78 o 
   1   9   7       35.25       51.84      4.84 o 
   2   9   7       89.15       87.54      5.97 o 
   3   9   7      347.31      333.34     28.23 o 
   4   9   7        0.07       -2.14      4.43 o 
   5   9   7      241.51      250.99     17.29 o 
   6   9   7      242.05      253.45     16.68 o 
  -7  10   7        2.44       15.57      5.91 o 
  -6  10   7       15.24       17.77      5.43 o 
  -5  10   7        1.24        6.09      3.79 o 
  -4  10   7       38.30       38.81      4.90 o 
  -3  10   7      146.28      131.34      7.33 o 
  -2  10   7       38.36       39.47      4.53 o 
  -1  10   7       19.62       15.79      3.56 o 
   0  10   7        0.33        0.62      2.70 o 
   1  10   7       21.45       29.57      5.49 o 
   2  10   7      301.57      264.10     10.60 o 
   3  10   7       18.81       24.18      5.09 o 
   4  10   7        5.91        5.97      5.35 o 
   5  10   7       10.18       10.42      5.69 o 
   6  10   7        0.05        8.81      5.87 o 
  -7  11   7        8.89       10.73      6.07 o 
  -6  11   7       14.00       13.81      5.37 o 
  -5  11   7       17.53       17.52      5.07 o 
  -4  11   7        4.17        6.40      4.03 o 
  -3  11   7      131.92      130.44      7.56 o 
  -2  11   7       28.46       26.70      5.11 o 
  -1  11   7       27.79       26.90      4.11 o 
   0  11   7      584.00      521.44     20.76 o 
   1  11   7      226.65      203.83     12.81 o 
   2  11   7       14.82       11.72      5.78 o 
   3  11   7      575.71      565.84     16.90 o 
   4  11   7       11.24       17.49      6.34 o 
   5  11   7        0.35       -7.36     10.83 o 
   6  11   7       24.35       31.84      7.53 o 
  -6  12   7       15.94       31.13      6.53 o 
  -5  12   7        0.81        1.01      5.04 o 
  -4  12   7       29.33       35.31      6.35 o 
  -3  12   7       31.54       41.03      6.16 o 
  -2  12   7        5.14       10.96      4.21 o 
  -1  12   7      202.89      222.58      9.99 o 
   0  12   7       45.37       55.99      6.07 o 
   1  12   7       34.08       29.83      4.78 o 
   2  12   7       66.33       84.79      7.61 o 
   3  12   7      178.15      162.80     17.61 o 
   4  12   7      166.35      184.22     14.03 o 
   5  12   7      206.31      218.06     23.13 o 
  -6  13   7        0.00        2.79      5.11 o 
  -5  13   7        1.59        8.43      6.97 o 
  -4  13   7        0.62       -2.99      3.44 o 
  -3  13   7      154.93      173.39     19.21 o 
  -2  13   7       20.64       33.34      6.86 o 
  -1  13   7      110.86      117.43     21.16 o 
   0  13   7       92.69      112.30      7.85 o 
   1  13   7      133.22      139.07      8.91 o 
   2  13   7       66.83       71.38      7.30 o 
   3  13   7      170.47      188.40     11.10 o 
   4  13   7       80.81       70.98     10.14 o 
   5  13   7        0.93        3.79      6.00 o 
  -6  14   7        2.17       14.21      5.71 o 
  -5  14   7        0.04        3.66      4.82 o 
  -4  14   7      136.76      165.25     14.02 o 
  -3  14   7       11.81       12.00      5.99 o 
  -2  14   7        0.03        1.06      5.30 o 
  -1  14   7       41.60       58.60      8.26 o 
   0  14   7      134.62      140.03     11.53 o 
   1  14   7       32.71       40.00      5.58 o 
   2  14   7       41.46       59.85      6.89 o 
   3  14   7       21.60       19.84      5.16 o 
   4  14   7      154.60      151.26     29.83 o 
   5  14   7        3.25        3.87      6.17 o 
  -5  15   7       30.75       31.75      8.49 o 
  -4  15   7        2.29        6.30      5.19 o 
  -3  15   7        7.42       14.11      5.88 o 
  -2  15   7       84.58       76.64      9.72 o 
  -1  15   7        0.17        5.03      5.09 o 
   0  15   7       55.01       72.91      9.30 o 
   1  15   7      148.15      164.18     12.83 o 
   2  15   7        6.65       15.75      6.35 o 
   3  15   7       72.17       66.57      7.78 o 
   4  15   7        0.30       -0.96      4.76 o 
  -4  16   7        4.72        7.57      6.55 o 
  -3  16   7       17.84       30.48     16.61 o 
  -2  16   7       14.78       21.48      6.53 o 
  -1  16   7      252.72      249.63     14.96 o 
   0  16   7        9.08       15.20      5.97 o 
   1  16   7      138.83      136.85     12.35 o 
   2  16   7       26.93       38.67      7.67 o 
   3  16   7       24.67       31.09      7.53 o 
   4  16   7      135.59      147.63     20.42 o 
  -4  17   7        2.01       -3.86      6.03 o 
  -3  17   7       16.00       50.12     16.73 o 
  -2  17   7       69.44       65.80      9.35 o 
  -1  17   7       12.88       20.89      6.15 o 
   0  17   7       34.14       44.23     13.72 o 
   1  17   7        2.23        9.79      5.64 o 
   2  17   7        2.27        9.47      6.04 o 
   3  17   7      160.28      203.07     15.93 o 
  -3  18   7        0.84        2.87      5.65 o 
  -2  18   7       16.11       22.76      6.78 o 
  -1  18   7        2.67       15.91      7.32 o 
   0  18   7        0.05       11.65      5.95 o 
   1  18   7       40.75       43.45      8.25 o 
   2  18   7       46.31       49.96      8.83 o 
  -1  19   7        0.12       16.16      6.62 o 
   0  19   7       56.19       60.13     20.11 o 
  -8   0   8      258.85      211.60     27.31 o 
  -7   0   8        4.24       12.06      9.35 o 
  -6   0   8        0.69        9.23      8.00 o 
  -5   0   8       39.77       41.21     11.81 o 
  -4   0   8       94.59       83.14      8.24 o 
  -3   0   8      289.79      285.20     12.44 o 
  -2   0   8     2077.47     1870.61     42.48 o 
  -1   0   8      193.89      189.70     14.39 o 
   0   0   8      178.39      175.06     14.15 o 
   1   0   8       24.19       29.03      7.75 o 
   2   0   8     1152.88     1112.87     28.59 o 
   3   0   8       50.78       41.40      8.67 o 
   4   0   8      666.09      661.75     33.34 o 
   5   0   8      118.03      110.85     16.61 o 
   6   0   8      178.61      227.72     23.74 o 
   7   0   8       75.65       86.73     18.58 o 
  -8   1   8       15.26       39.36      9.16 o 
  -7   1   8       14.05       27.79      7.36 o 
  -6   1   8       14.10       10.20      5.46 o 
  -5   1   8       46.98       52.23      9.08 o 
  -4   1   8        7.77       12.60      3.90 o 
  -3   1   8      144.99      148.06      6.85 o 
  -2   1   8      274.77      282.30     16.71 o 
  -1   1   8       49.93       59.54      5.79 o 
   0   1   8      218.11      216.59     11.04 o 
   1   1   8        7.27        6.04      2.78 o 
   2   1   8      644.98      623.44     14.38 o 
   3   1   8      164.98      175.00     10.34 o 
   4   1   8      387.14      383.13     13.44 o 
   5   1   8      188.35      184.94     14.31 o 
   6   1   8      195.88      187.15     22.58 o 
   7   1   8       11.07       14.95      8.27 o 
  -8   2   8       58.13       37.69      9.00 o 
  -7   2   8        1.47        4.74      5.25 o 
  -6   2   8       24.00       25.79      6.65 o 
  -5   2   8       35.79       47.07      9.10 o 
  -4   2   8        4.22       12.01      3.75 o 
  -3   2   8       79.90      100.28      7.42 o 
  -2   2   8        1.54        8.05      3.05 o 
  -1   2   8      266.02      259.21      9.66 o 
   0   2   8        2.43        7.63      2.81 o 
   1   2   8      104.20      104.25      6.27 o 
   2   2   8      177.76      163.11      7.91 o 
   3   2   8      501.49      497.69     14.75 o 
   4   2   8       40.44       45.84      6.37 o 
   5   2   8        6.04        3.95      4.44 o 
   6   2   8       11.73       14.99      5.61 o 
   7   2   8        0.42        9.50      5.82 o 
  -8   3   8        2.34        3.17      6.50 o 
  -7   3   8        2.87       13.49      6.48 o 
  -6   3   8       12.19       23.00      7.69 o 
  -5   3   8        0.36       -0.80      4.96 o 
  -4   3   8       33.00       33.00      5.30 o 
  -3   3   8       16.60       14.82      6.51 o 
  -2   3   8        9.48       11.25      4.10 o 
  -1   3   8       43.06       50.90      4.22 o 
   0   3   8       47.02       42.54      4.19 o 
   1   3   8      172.77      180.87     14.13 o 
   2   3   8      143.02      138.42      7.49 o 
   3   3   8      205.88      197.58      9.07 o 
   4   3   8       30.25       28.41      5.45 o 
   5   3   8       52.90       39.52     11.06 o 
   6   3   8        6.46       14.81      5.22 o 
  -7   4   8        2.90        2.64      5.55 o 
  -6   4   8       12.98        3.35      5.40 o 
  -5   4   8        5.36       13.23      4.30 o 
  -4   4   8      264.99      224.74     10.10 o 
  -3   4   8       28.76       32.97      5.15 o 
  -2   4   8      993.31      865.65     25.68 o 
  -1   4   8      164.31      151.02      6.47 o 
   0   4   8       14.42       12.50      3.41 o 
   1   4   8       67.13       67.52      5.62 o 
   2   4   8        6.14        9.62      3.52 o 
   3   4   8      379.55      351.00     14.96 o 
   4   4   8     1204.82     1141.04     26.71 o 
   5   4   8        4.00        6.71      4.64 o 
   6   4   8      117.03      109.55     10.10 o 
  -7   5   8        0.00        2.20      5.35 o 
  -6   5   8       32.45       53.16      9.56 o 
  -5   5   8       27.86       39.94      6.27 o 
  -4   5   8        6.16        9.34      4.10 o 
  -3   5   8       31.50       25.26      4.50 o 
  -2   5   8       63.75       64.90      9.16 o 
  -1   5   8        0.09        2.57      2.26 o 
   0   5   8     1570.81     1502.51     27.10 o 
   1   5   8       28.17       32.15      4.06 o 
   2   5   8     1747.55     1691.47     63.94 o 
   3   5   8       28.38       37.50      5.34 o 
   4   5   8        1.54       -2.32      3.68 o 
   5   5   8        7.33        3.30      5.54 o 
   6   5   8      155.15      163.84     11.79 o 
  -7   6   8        0.00       10.79      7.07 o 
  -6   6   8        0.20        0.48      5.05 o 
  -5   6   8        0.61        7.12      7.95 o 
  -4   6   8      241.13      218.01     10.43 o 
  -3   6   8       80.07       73.98      5.64 o 
  -2   6   8      208.61      205.78      7.45 o 
  -1   6   8        4.03        3.24      2.62 o 
   0   6   8       39.29       43.98      5.04 o 
   1   6   8        8.84        7.34      3.26 o 
   2   6   8       55.75       54.26      5.86 o 
   3   6   8      266.53      245.63     10.20 o 
   4   6   8      103.08      109.99      8.50 o 
   5   6   8        8.34        9.84      4.44 o 
   6   6   8       24.56       23.69      6.01 o 
  -7   7   8        6.82       12.87      6.59 o 
  -6   7   8       13.41       26.51      6.02 o 
  -5   7   8       18.69       20.34      5.16 o 
  -4   7   8       43.72       43.12      5.05 o 
  -3   7   8      100.80      105.47      6.59 o 
  -2   7   8      143.40      134.97      6.83 o 
  -1   7   8      252.53      241.20      8.26 o 
   0   7   8      461.30      403.67     10.98 o 
   1   7   8       35.62       37.73      4.95 o 
   2   7   8       32.30       31.89      7.32 o 
   3   7   8      202.44      190.09     11.07 o 
   4   7   8      187.41      180.70     10.37 o 
   5   7   8       63.92       73.75      7.76 o 
   6   7   8      126.80      135.95     13.81 o 
  -7   8   8       10.78       23.72      7.82 o 
  -6   8   8       17.29       24.35      5.88 o 
  -5   8   8        2.28        2.32      3.27 o 
  -4   8   8       17.53        9.15      3.31 o 
  -3   8   8       10.53       12.97      3.26 o 
  -2   8   8        3.93        7.33      3.51 o 
  -1   8   8      145.19      152.34      7.47 o 
   0   8   8        0.58       13.10      4.74 o 
   1   8   8       75.28       68.80      5.46 o 
   2   8   8      279.13      253.27     11.03 o 
   3   8   8        6.06        8.84      4.05 o 
   4   8   8       17.57       11.49      5.65 o 
   5   8   8        5.97       18.47      6.26 o 
   6   8   8       21.18       29.74      7.51 o 
  -7   9   8        3.69       -0.49      9.60 o 
  -6   9   8       78.52       80.97      9.12 o 
  -5   9   8        7.31       12.89      4.13 o 
  -4   9   8        5.81       11.89      3.59 o 
  -3   9   8      147.93      139.37      9.55 o 
  -2   9   8        0.91       -1.76      2.62 o 
  -1   9   8       28.74       39.65      4.78 o 
   0   9   8     2072.80     1922.23     43.43 o 
   1   9   8      154.21      157.21      7.51 o 
   2   9   8      111.91      121.26      9.41 o 
   3   9   8      336.13      310.28     39.25 o 
   4   9   8       59.40       73.30      9.65 o 
   5   9   8      119.61      136.36     12.82 o 
   6   9   8       89.59       97.53     12.13 o 
  -6  10   8        1.69        0.42      4.64 o 
  -5  10   8        2.19        1.15      3.49 o 
  -4  10   8       84.73       94.77      7.24 o 
  -3  10   8        0.85        6.18      3.12 o 
  -2  10   8      188.96      212.54      8.53 o 
  -1  10   8       91.94       88.28      6.31 o 
   0  10   8       89.94      103.90      6.67 o 
   1  10   8      739.56      693.97     27.43 o 
   2  10   8       56.13       68.35      7.12 o 
   3  10   8       59.65       54.68      9.04 o 
   4  10   8      257.51      268.85     14.79 o 
   5  10   8        0.31        4.81      5.44 o 
  -6  11   8       13.59       19.31      7.08 o 
  -5  11   8        0.05       -0.49      5.22 o 
  -4  11   8        0.40        4.20      4.15 o 
  -3  11   8       75.46       77.89      6.48 o 
  -2  11   8      199.67      214.82      8.85 o 
  -1  11   8      343.06      345.23     14.60 o 
   0  11   8       10.37       24.46      4.79 o 
   1  11   8       89.04      102.73      8.06 o 
   2  11   8      206.77      208.40     12.93 o 
   3  11   8      109.17      127.18      9.52 o 
   4  11   8        7.65       12.83      6.00 o 
   5  11   8        9.43       19.77      7.11 o 
  -6  12   8        3.54        9.33      5.18 o 
  -5  12   8        0.05        7.26      4.86 o 
  -4  12   8       48.92       52.75      8.02 o 
  -3  12   8        7.23        4.12      4.23 o 
  -2  12   8      370.06      368.54     16.16 o 
  -1  12   8       30.89       40.90      6.19 o 
   0  12   8       37.44       41.62      5.85 o 
   1  12   8       37.40       47.69      6.30 o 
   2  12   8       92.39       96.55      8.26 o 
   3  12   8        1.62        8.59      7.78 o 
   4  12   8      229.92      276.85     15.79 o 
   5  12   8        2.58        7.03      7.44 o 
  -5  13   8       47.48       58.71      7.90 o 
  -4  13   8        1.47        9.22      4.92 o 
  -3  13   8       42.54       40.49     11.32 o 
  -2  13   8       29.32       48.63      8.80 o 
  -1  13   8      337.64      309.23     18.72 o 
   0  13   8        0.03        9.10      4.23 o 
   1  13   8        1.26        2.67      3.73 o 
   2  13   8       84.77       71.97      7.67 o 
   3  13   8        0.57        4.95      7.59 o 
   4  13   8        0.64        8.02      6.77 o 
  -5  14   8        0.04        7.35      5.26 o 
  -4  14   8        7.90       18.46      6.76 o 
  -3  14   8        2.70        7.38      5.34 o 
  -2  14   8       38.00       70.20      9.77 o 
  -1  14   8       18.86       31.48      6.95 o 
   0  14   8       16.97       15.21     16.55 o 
   1  14   8      174.75      209.42     10.95 o 
   2  14   8        1.81        3.09      4.38 o 
   3  14   8        6.93       12.28      6.00 o 
   4  14   8       58.23       69.10     10.02 o 
  -4  15   8       80.33       78.12     11.14 o 
  -3  15   8       68.62       89.72     11.09 o 
  -2  15   8       24.83       23.17      7.44 o 
  -1  15   8        2.32       10.57      7.20 o 
   0  15   8       85.67      108.53     13.35 o 
   1  15   8        6.33        7.26      5.57 o 
   2  15   8        1.36       16.19      6.52 o 
   3  15   8       48.16       66.70      7.97 o 
  -4  16   8        4.64       11.63      6.69 o 
  -3  16   8        1.18       17.86      6.59 o 
  -2  16   8       86.21       98.73     11.15 o 
  -1  16   8        0.15        9.00      4.85 o 
   0  16   8        4.26        6.58      5.57 o 
   1  16   8      111.17      131.75     12.44 o 
   2  16   8       29.14       41.87     14.39 o 
   3  16   8        0.31       12.18      6.74 o 
  -3  17   8       15.65       26.05      9.60 o 
  -2  17   8       35.46       55.17      9.17 o 
  -1  17   8       32.77       57.32     13.35 o 
   0  17   8        0.02       11.95      6.31 o 
   1  17   8        9.77       19.11      7.50 o 
   2  17   8      133.75      181.55     18.27 o 
  -1  18   8       21.84       36.92      8.07 o 
   0  18   8       38.81       47.33     11.01 o 
  -7   1   9        1.41        3.69      5.60 o 
  -6   1   9       16.90       24.76      7.04 o 
  -5   1   9       40.55       47.29     14.27 o 
  -4   1   9      163.72      172.63      9.87 o 
  -3   1   9       11.91        4.46      4.15 o 
  -2   1   9      150.12      162.37      9.34 o 
  -1   1   9      131.31      133.32     10.42 o 
   0   1   9      120.98      112.59      9.70 o 
   1   1   9      472.26      452.52     17.65 o 
   2   1   9     1032.12      934.76     45.52 o 
   3   1   9       96.46       84.18      9.87 o 
   4   1   9        1.37        8.10      3.97 o 
   5   1   9      114.88      122.13     10.07 o 
   6   1   9       15.72       13.00      7.35 o 
  -7   2   9        0.95        5.74     13.10 o 
  -6   2   9        1.55        6.70      5.57 o 
  -5   2   9       31.60       36.39      7.80 o 
  -4   2   9       64.23       63.36      6.94 o 
  -3   2   9        1.97       -0.62      3.36 o 
  -2   2   9      177.20      162.66      9.33 o 
  -1   2   9      154.59      160.40      9.26 o 
   0   2   9     1512.11     1319.14     47.80 o 
   1   2   9       87.70       85.93      8.92 o 
   2   2   9      151.56      126.92     18.08 o 
   3   2   9       89.45       98.33      7.84 o 
   4   2   9      161.86      161.18     10.08 o 
   5   2   9        0.07       -2.95      4.32 o 
   6   2   9      368.47      364.50     15.56 o 
  -7   3   9        0.67       13.03     10.46 o 
  -6   3   9       76.96       84.67     11.77 o 
  -5   3   9        0.60        8.99      5.83 o 
  -4   3   9       40.60       34.01      5.65 o 
  -3   3   9      111.21      107.94      8.49 o 
  -2   3   9       51.92       56.59      6.45 o 
  -1   3   9       68.09       79.88      7.13 o 
   0   3   9     1317.34     1259.79     34.01 o 
   1   3   9       37.77       40.92      6.74 o 
   2   3   9      115.27      112.20      7.57 o 
   3   3   9       26.97       27.28      5.79 o 
   4   3   9      697.01      710.87     20.04 o 
   5   3   9       27.88       39.95      6.55 o 
   6   3   9        5.88        7.83      5.44 o 
  -7   4   9        0.50        3.51      6.23 o 
  -6   4   9        0.34       12.06      6.52 o 
  -5   4   9        2.90        1.50      6.40 o 
  -4   4   9       70.92       64.83      7.47 o 
  -3   4   9       23.90       32.50      5.51 o 
  -2   4   9      354.53      339.77     12.34 o 
  -1   4   9        9.10        8.73      3.68 o 
   0   4   9      654.57      602.65     23.73 o 
   1   4   9        1.65        4.02      3.69 o 
   2   4   9        2.35        5.73      3.40 o 
   3   4   9      233.47      204.46     11.48 o 
   4   4   9      283.44      269.71     11.83 o 
   5   4   9        1.01        7.52      4.94 o 
   6   4   9      165.93      175.87     12.30 o 
  -7   5   9        0.21        3.57      6.64 o 
  -6   5   9        4.65        7.64      6.51 o 
  -5   5   9        6.12        4.99      4.75 o 
  -4   5   9       88.27       94.36      8.62 o 
  -3   5   9      139.87      132.16     10.01 o 
  -2   5   9       35.64       54.26      6.50 o 
  -1   5   9        0.02        0.16      3.06 o 
   0   5   9       60.72       61.74     11.51 o 
   1   5   9      318.84      322.27     23.94 o 
   2   5   9      305.47      311.38     11.89 o 
   3   5   9       42.99       43.02      7.15 o 
   4   5   9       33.18       32.52      8.01 o 
   5   5   9       44.61       31.79      6.22 o 
   6   5   9       28.81       27.81      6.28 o 
  -7   6   9        7.22       19.49      7.70 o 
  -6   6   9        2.34        8.84      6.32 o 
  -5   6   9        7.40        6.12      5.88 o 
  -4   6   9        2.06        7.32      4.77 o 
  -3   6   9        2.65        1.93      3.91 o 
  -2   6   9      215.15      213.46      9.90 o 
  -1   6   9       27.67       43.69      8.36 o 
   0   6   9      400.69      347.16     10.43 o 
   1   6   9        0.99       -0.22      2.92 o 
   2   6   9      202.12      199.92      9.51 o 
   3   6   9       22.09       26.64      5.11 o 
   4   6   9       25.51       25.75      5.63 o 
   5   6   9       43.37       37.16     13.19 o 
  -6   7   9        1.49        6.94      6.09 o 
  -5   7   9       38.30       45.24      6.98 o 
  -4   7   9       35.36       32.62      6.03 o 
  -3   7   9        3.23       -0.64      3.73 o 
  -2   7   9      136.26      169.84     10.20 o 
  -1   7   9      512.80      450.70     12.09 o 
   0   7   9      516.09      481.85     12.67 o 
   1   7   9        0.33        2.84      3.12 o 
   2   7   9      191.12      212.85     11.13 o 
   3   7   9        2.54       12.50      4.56 o 
   4   7   9      111.35      107.03      8.79 o 
   5   7   9       67.81       83.07     10.47 o 
  -6   8   9        7.39       21.35      6.18 o 
  -5   8   9       41.13       38.31      6.75 o 
  -4   8   9       73.06       80.20      8.23 o 
  -3   8   9       66.52       70.90      7.68 o 
  -2   8   9      548.19      488.70     12.91 o 
  -1   8   9       56.70       61.99      5.62 o 
   0   8   9      691.12      637.06     15.59 o 
   1   8   9      495.90      452.09     20.07 o 
   2   8   9      237.73      227.58     11.49 o 
   3   8   9       20.26       18.30      5.12 o 
   4   8   9      414.48      371.72     17.56 o 
   5   8   9       71.13       92.08     11.26 o 
  -6   9   9        1.80       12.74      5.44 o 
  -5   9   9        2.06        6.45      4.71 o 
  -4   9   9        7.51       11.57      4.84 o 
  -3   9   9       40.89       51.12      6.88 o 
  -2   9   9        0.13       10.93      3.45 o 
  -1   9   9        3.18        6.99      3.40 o 
   0   9   9       48.27       73.79      9.30 o 
   1   9   9        0.64        3.15      3.37 o 
   2   9   9        4.14        9.93      3.76 o 
   3   9   9      198.23      215.76     14.22 o 
   4   9   9      127.08      115.34     16.67 o 
   5   9   9       79.39      111.08     22.08 o 
  -6  10   9        0.01       -3.35      6.83 o 
  -5  10   9       42.03       43.84      7.43 o 
  -4  10   9        2.65        4.27      4.71 o 
  -3  10   9       73.70       87.17      7.03 o 
  -2  10   9        1.01        6.87      3.29 o 
  -1  10   9      114.61      130.12      7.67 o 
   0  10   9       16.05       14.89      4.19 o 
   1  10   9      423.65      365.55     20.31 o 
   2  10   9        3.62        8.11      4.57 o 
   3  10   9       96.31      101.37     10.65 o 
   4  10   9        8.33       12.82      6.52 o 
   5  10   9       18.47       29.33      7.93 o 
  -5  11   9        1.32        6.06      7.00 o 
  -4  11   9        2.69       12.01      6.64 o 
  -3  11   9        4.31       16.34      4.05 o 
  -2  11   9       12.31       19.57      4.50 o 
  -1  11   9        7.94       10.52      3.65 o 
   0  11   9       13.46        7.92      4.14 o 
   1  11   9      256.58      248.16     11.01 o 
   2  11   9       71.75       79.51      7.76 o 
   3  11   9      138.63      162.66     20.48 o 
   4  11   9       78.97       89.44     11.35 o 
  -5  12   9        4.65        9.57      9.97 o 
  -4  12   9        5.38       10.16      4.94 o 
  -3  12   9       20.43       28.94      7.24 o 
  -2  12   9      177.16      183.91      9.36 o 
  -1  12   9      115.31      107.68      9.06 o 
   0  12   9       17.36       25.19      5.11 o 
   1  12   9       16.13       18.91      5.06 o 
   2  12   9        2.07        3.11      4.22 o 
   3  12   9       61.24      102.51     12.18 o 
   4  12   9        1.48        6.34      6.11 o 
  -5  13   9       23.30       26.59      8.29 o 
  -4  13   9        0.51        4.91      4.89 o 
  -3  13   9       11.80       17.72     18.08 o 
  -2  13   9        6.57       13.89      6.35 o 
  -1  13   9       14.86       29.92      5.58 o 
   0  13   9       26.86       44.17      6.12 o 
   1  13   9       46.07       64.74      8.14 o 
   2  13   9      403.08      365.92     18.54 o 
   3  13   9       40.98       38.09      6.44 o 
  -4  14   9        1.36        8.66     10.46 o 
  -3  14   9        0.71        6.90      5.09 o 
  -2  14   9       48.37       76.79     18.70 o 
  -1  14   9        3.89       12.73      6.46 o 
   0  14   9       21.50       31.47      9.17 o 
   1  14   9       45.32       52.85      7.93 o 
   2  14   9        4.79        6.72      4.78 o 
   3  14   9       38.50       32.82      6.45 o 
  -3  15   9       32.07       56.86     10.83 o 
  -2  15   9        1.07       -2.25      5.26 o 
  -1  15   9      121.33      133.81     20.85 o 
   0  15   9        0.39       -5.55     10.58 o 
   1  15   9       10.77        4.46     12.43 o 
   2  15   9        2.69        0.49      4.66 o 
  -2  16   9        9.27       14.83      6.77 o 
  -1  16   9        0.35       29.19      6.87 o 
   0  16   9        1.14        2.31      5.58 o 
   1  16   9       87.10       91.96     11.70 o 
  -6   0  10        0.93       11.93      8.37 o 
  -5   0  10      136.25      103.22     17.59 o 
  -4   0  10        2.33        4.43      7.38 o 
  -3   0  10        3.39        0.05      4.81 o 
  -2   0  10      129.16      135.70     16.85 o 
  -1   0  10        6.86       14.76      8.00 o 
   0   0  10      747.00      684.76     33.34 o 
   1   0  10       17.39       28.42      9.47 o 
   2   0  10      654.59      597.16     31.13 o 
   3   0  10       46.96       30.39     10.21 o 
   4   0  10      105.99       72.58     13.90 o 
   5   0  10       27.30       34.69     12.18 o 
  -6   1  10       11.38       10.79      6.26 o 
  -5   1  10        2.97       23.85     10.03 o 
  -4   1  10      147.20      131.23     35.25 o 
  -3   1  10       66.64       62.17      7.35 o 
  -2   1  10       40.94       39.00      5.76 o 
  -1   1  10       29.74       19.63      5.73 o 
   0   1  10       65.37       67.25      8.78 o 
   1   1  10       75.73       81.09     14.58 o 
   2   1  10       11.36       14.20      5.57 o 
   3   1  10      286.97      235.04     13.48 o 
   4   1  10      353.74      333.17     17.29 o 
   5   1  10       82.29       80.06     11.21 o 
  -6   2  10        0.48       10.59      6.15 o 
  -5   2  10       21.85       31.42      7.97 o 
  -4   2  10       33.39       47.14      8.92 o 
  -3   2  10        0.31       -1.11      3.47 o 
  -2   2  10        3.36        5.47      3.93 o 
  -1   2  10        0.02        0.71      4.30 o 
   0   2  10      484.09      427.85     17.83 o 
   1   2  10        0.03        5.40      4.78 o 
   2   2  10        0.23        6.39      5.25 o 
   3   2  10        5.86        3.04      5.20 o 
   4   2  10      112.03       91.91     11.30 o 
   5   2  10       21.10       22.51      7.98 o 
  -6   3  10        5.87        3.76      9.66 o 
  -5   3  10        3.29       10.01      5.66 o 
  -4   3  10       18.15       22.78      5.32 o 
  -3   3  10       27.32       21.18      5.13 o 
  -2   3  10       39.86       56.04      7.58 o 
  -1   3  10       64.24       78.92     11.18 o 
   0   3  10        3.66        8.06      4.69 o 
   1   3  10      592.99      515.24     19.83 o 
   2   3  10      348.21      325.85     24.11 o 
   3   3  10       37.43       29.99      7.81 o 
   4   3  10       47.39       37.89      8.13 o 
   5   3  10        0.17        3.81      6.56 o 
  -6   4  10        9.08       19.13      8.67 o 
  -5   4  10        1.90        6.49      5.76 o 
  -4   4  10        3.34       -0.40      4.32 o 
  -3   4  10       15.60       23.69      7.59 o 
  -2   4  10       69.01       93.98      8.41 o 
  -1   4  10       48.90       56.77      9.99 o 
   0   4  10      111.77      121.37     10.79 o 
   1   4  10       14.16       10.82      5.32 o 
   2   4  10      162.08      161.63     12.52 o 
   3   4  10        1.89        3.26      5.11 o 
   4   4  10        1.91       -3.06      5.13 o 
   5   4  10       45.56       57.33      9.71 o 
  -6   5  10       28.40       24.74      8.59 o 
  -5   5  10       34.12       33.86     11.13 o 
  -4   5  10       88.37       85.85      9.92 o 
  -3   5  10       22.76       19.02      5.78 o 
  -2   5  10      127.22      119.97      9.39 o 
  -1   5  10       15.99       14.42      5.07 o 
   0   5  10       91.02       85.05     10.45 o 
   1   5  10        2.46       -5.40      3.75 o 
   2   5  10      460.85      419.12     17.96 o 
   3   5  10        3.47        5.78      5.22 o 
   4   5  10      258.30      260.05     11.82 o 
   5   5  10        2.59        2.52      5.02 o 
  -6   6  10        1.30       15.32      7.23 o 
  -5   6  10        5.50        2.51      4.85 o 
  -4   6  10       20.81       24.69      6.07 o 
  -3   6  10       15.44       16.76      5.21 o 
  -2   6  10      396.43      377.33     17.80 o 
  -1   6  10       39.88       40.49      6.27 o 
   0   6  10      168.97      178.65     15.55 o 
   1   6  10       44.66       45.03      7.74 o 
   2   6  10      199.82      169.01     12.79 o 
   3   6  10        2.67       10.01      4.59 o 
   4   6  10      240.05      229.42     11.65 o 
   5   6  10        4.34       11.21      5.46 o 
  -6   7  10       27.09       28.34      8.48 o 
  -5   7  10       11.98       23.08      5.95 o 
  -4   7  10        0.15        3.96      4.32 o 
  -3   7  10       12.59       17.73      5.03 o 
  -2   7  10       30.72       42.53      6.61 o 
  -1   7  10       31.67       28.87      5.74 o 
   0   7  10       76.18       82.26     10.37 o 
   1   7  10      162.49      174.36     10.85 o 
   2   7  10       48.43       43.26      5.99 o 
   3   7  10       56.15       59.32      7.05 o 
   4   7  10       89.89      107.57      9.44 o 
  -5   8  10       22.57       26.47      6.19 o 
  -4   8  10        6.40        3.71      5.65 o 
  -3   8  10       10.62       21.54      5.28 o 
  -2   8  10       49.43       62.81      7.58 o 
  -1   8  10       56.25       65.26      7.56 o 
   0   8  10       61.14       49.48      6.52 o 
   1   8  10      166.64      173.67     17.03 o 
   2   8  10       13.65       12.66      4.51 o 
   3   8  10       41.33       50.66      6.97 o 
   4   8  10        0.45        9.47      6.27 o 
  -5   9  10        4.03        7.69      5.14 o 
  -4   9  10        4.85        4.90      4.90 o 
  -3   9  10      104.99      127.30     12.72 o 
  -2   9  10      326.98      270.88     12.14 o 
  -1   9  10       10.41       12.47      4.87 o 
   0   9  10        0.02        1.06      3.96 o 
   1   9  10       41.20       52.02      5.75 o 
   2   9  10        7.95        8.55      5.91 o 
   3   9  10       12.91       14.87      6.15 o 
   4   9  10      284.08      262.03     16.31 o 
  -5  10  10        3.58       12.53      5.47 o 
  -4  10  10        3.98       12.35      5.56 o 
  -3  10  10        3.82        8.17      4.93 o 
  -2  10  10       41.34       49.86      7.25 o 
  -1  10  10       86.47       89.24      8.62 o 
   0  10  10      119.18      137.53     13.80 o 
   1  10  10       23.09       23.36      5.04 o 
   2  10  10       70.18       71.22     14.29 o 
   3  10  10       16.20       17.86      7.07 o 
   4  10  10        1.72        0.05      5.51 o 
  -4  11  10      105.57      127.58     17.10 o 
  -3  11  10       37.37       55.24      7.73 o 
  -2  11  10       22.42       35.78      7.17 o 
  -1  11  10       94.77      109.03     11.30 o 
   0  11  10        0.68        8.99      4.35 o 
   1  11  10       51.41       57.36      7.44 o 
   2  11  10      236.08      224.32     27.68 o 
   3  11  10        0.00       -0.37      6.15 o 
  -4  12  10        9.28       13.62      7.87 o 
  -3  12  10       99.11      130.47     13.72 o 
  -2  12  10        4.34        3.19      5.44 o 
  -1  12  10        0.42       13.31      4.96 o 
   0  12  10        8.82       20.90      5.09 o 
   1  12  10        8.09        9.97      4.77 o 
   2  12  10       67.75       89.52      8.92 o 
   3  12  10      115.30      117.74     12.00 o 
  -3  13  10        8.64       31.86     11.81 o 
  -2  13  10        0.70        6.09      5.66 o 
  -1  13  10       23.80       70.78      9.76 o 
   0  13  10       47.81       46.20      7.12 o 
   1  13  10        1.52        8.97      4.60 o 
   2  13  10        1.35       10.62      5.08 o 
  -2  14  10       14.03       19.17     11.38 o 
  -1  14  10       20.02       19.96     18.39 o 
   0  14  10        9.28        4.20      6.40 o 
   1  14  10       20.29       34.14      6.12 o 
  -6   1  11        0.56       -0.31      7.14 o 
  -5   1  11        2.60        3.94      5.60 o 
  -4   1  11       26.52       18.15      7.94 o 
  -3   1  11       16.19       20.35      6.64 o 
  -2   1  11      111.11      105.01     11.51 o 
  -1   1  11      133.66      134.60     12.18 o 
   0   1  11      297.73      263.66     14.52 o 
   1   1  11       21.73       18.26      8.30 o 
   2   1  11       88.22       84.20     10.33 o 
   3   1  11       80.73       84.02     10.87 o 
   4   1  11       39.28       37.59      8.64 o 
  -6   2  11       17.55       14.00      7.20 o 
  -5   2  11        1.42       -0.29      9.72 o 
  -4   2  11        0.18        9.28      5.85 o 
  -3   2  11       23.30       22.44      6.74 o 
  -2   2  11        5.77       23.75      6.73 o 
  -1   2  11       12.00       19.23      6.08 o 
   0   2  11       75.92      111.72     11.69 o 
   1   2  11       17.61       12.51      5.83 o 
   2   2  11      205.58      193.09     14.22 o 
   3   2  11       28.99       21.94      6.92 o 
   4   2  11       88.74       96.19     16.49 o 
  -5   3  11        4.05        8.94      6.53 o 
  -4   3  11       24.44       39.36      8.87 o 
  -3   3  11        2.54        3.57      4.28 o 
  -2   3  11      670.69      662.63     19.75 o 
  -1   3  11       22.13       26.97      6.38 o 
   0   3  11       15.31       14.51      5.35 o 
   1   3  11       76.15       94.12     10.73 o 
   2   3  11        3.08        2.16      5.24 o 
   3   3  11       21.42       35.66      8.21 o 
   4   3  11      391.11      369.43     18.99 o 
  -5   4  11        0.04        6.25      6.65 o 
  -4   4  11        2.07        1.57      7.88 o 
  -3   4  11        4.57       14.85      5.09 o 
  -2   4  11        0.25        8.30      4.45 o 
  -1   4  11       42.15       47.88      6.75 o 
   0   4  11       27.92       25.10      6.35 o 
   1   4  11       46.46       46.06      8.39 o 
   2   4  11      267.70      290.56     15.60 o 
   3   4  11       29.93       21.13     11.01 o 
   4   4  11       94.91      107.04     12.69 o 
  -5   5  11       17.94       25.30      8.43 o 
  -4   5  11        1.49        6.28      4.74 o 
  -3   5  11        1.41        3.84      4.34 o 
  -2   5  11        0.95        4.91      4.43 o 
  -1   5  11       26.15       34.71      5.95 o 
   0   5  11      100.78      122.42     17.59 o 
   1   5  11        2.33        4.74      4.70 o 
   2   5  11       88.09       85.58     15.62 o 
   3   5  11        3.00       -1.32      5.29 o 
   4   5  11       38.50       48.58     11.93 o 
  -5   6  11        8.66        9.54      6.80 o 
  -4   6  11       16.28       21.35      5.85 o 
  -3   6  11       38.73       39.64      6.60 o 
  -2   6  11       65.78       75.63      9.84 o 
  -1   6  11       15.30       18.06      5.24 o 
   0   6  11       62.20       70.73      8.09 o 
   1   6  11       23.25       18.15      6.17 o 
   2   6  11      125.05      105.32     18.82 o 
   3   6  11      162.98      157.85     13.70 o 
   4   6  11       68.00       80.64     20.11 o 
  -5   7  11        3.03       15.88      7.31 o 
  -4   7  11      164.89      179.44     15.01 o 
  -3   7  11       31.18       27.74      8.05 o 
  -2   7  11        5.47        5.13      4.47 o 
  -1   7  11       13.34       18.67      5.59 o 
   0   7  11       37.91       55.71      7.19 o 
   1   7  11       14.53       14.97      9.35 o 
   2   7  11      134.53      132.69     12.43 o 
   3   7  11        0.30        2.03      5.67 o 
  -4   8  11        5.22       12.39      5.60 o 
  -3   8  11       70.31       64.22      7.73 o 
  -2   8  11      156.54      151.08     14.76 o 
  -1   8  11       99.93      117.07     17.03 o 
   0   8  11      223.39      210.17     11.86 o 
   1   8  11       50.44       47.81     14.27 o 
   2   8  11      304.55      261.34     30.20 o 
   3   8  11       39.47       29.03      9.97 o 
  -4   9  11       21.27       35.99     11.38 o 
  -3   9  11       10.30       22.37      5.65 o 
  -2   9  11       62.45       86.05     11.82 o 
  -1   9  11      148.41      142.88     10.94 o 
   0   9  11       18.84       44.17     10.73 o 
   1   9  11        4.42       20.09      5.68 o 
   2   9  11       25.99       32.11      9.47 o 
   3   9  11       95.89      101.62     16.98 o 
  -4  10  11        0.00       12.86      6.05 o 
  -3  10  11       14.15       21.30      5.79 o 
  -2  10  11       11.01       17.08      6.33 o 
  -1  10  11      103.59      118.40     10.13 o 
   0  10  11       14.15       15.61      5.09 o 
   1  10  11       26.97       39.39     13.10 o 
   2  10  11        2.96       16.12      8.98 o 
  -3  11  11       16.00       24.26      6.31 o 
  -2  11  11        0.79        3.51      4.88 o 
  -1  11  11        1.98        4.84      5.19 o 
   0  11  11        5.33        0.59      5.80 o 
   1  11  11      134.45      135.78     13.00 o 
   2  11  11       12.72       16.12      8.00 o 
  -2  12  11        2.22        9.41      9.53 o 
  -1  12  11        0.08        2.13      5.41 o 
   0  12  11       69.58       83.98     10.92 o 
   1  12  11       25.23       41.87      8.33 o 
  -4   0  12       34.46       39.37     12.79 o 
  -3   0  12        5.20        8.12      8.37 o 
  -2   0  12       10.46        8.73      8.37 o 
  -1   0  12        6.20       23.01      9.47 o 
   0   0  12       22.10        2.09      8.12 o 
   1   0  12      242.38      234.73     20.79 o 
   2   0  12      602.95      538.36     32.72 o 
   3   0  12       15.93       22.02     10.58 o 
  -4   1  12        5.83       20.08      7.56 o 
  -3   1  12        7.75       19.75      8.37 o 
  -2   1  12      201.02      208.60     16.05 o 
  -1   1  12        8.20        7.68      5.87 o 
   0   1  12       40.79       53.58     14.82 o 
   1   1  12       52.45       36.09      7.86 o 
   2   1  12        2.22        9.27      6.77 o 
   3   1  12       35.23       27.34      7.79 o 
  -4   2  12        0.10       14.00      6.97 o 
  -3   2  12       10.61        7.78      6.77 o 
  -2   2  12       48.28       67.51     10.13 o 
  -1   2  12       92.55       95.39     11.48 o 
   0   2  12        0.20       12.40      6.35 o 
   1   2  12        0.02       -0.44      5.13 o 
   2   2  12       62.76       67.19     10.83 o 
   3   2  12       63.88       65.35     11.99 o 
  -4   3  12        0.89        6.16      6.47 o 
  -3   3  12        0.67        6.68      5.28 o 
  -2   3  12        5.29       16.88      6.38 o 
  -1   3  12      104.91      125.78     18.76 o 
   0   3  12       71.44       79.65     10.42 o 
   1   3  12        5.80       12.15     12.30 o 
   2   3  12       48.54       49.05      8.99 o 
   3   3  12        8.57       11.66      7.20 o 
  -4   4  12       20.96       21.49      7.61 o 
  -3   4  12       31.63       30.90      6.84 o 
  -2   4  12       13.00       16.58      9.37 o 
  -1   4  12       10.75       14.97      6.21 o 
   0   4  12      114.70      138.20     13.13 o 
   1   4  12        5.27       10.16      5.53 o 
   2   4  12       49.53       58.34      9.61 o 
   3   4  12        0.66       11.65      7.87 o 
  -4   5  12        4.48       11.78      5.61 o 
  -3   5  12        0.73        5.60      5.00 o 
  -2   5  12        5.79       20.40      5.68 o 
  -1   5  12        0.46       -0.65      5.11 o 
   0   5  12      241.16      231.81     18.39 o 
   1   5  12        4.44       21.61      6.92 o 
   2   5  12        0.64       13.10      6.60 o 
  -4   6  12       70.98       71.30      9.02 o 
  -3   6  12       21.03       22.96      5.99 o 
  -2   6  12        0.10        2.81      4.86 o 
  -1   6  12        0.85        1.48      6.12 o 
   0   6  12        2.95        8.63      5.82 o 
   1   6  12       36.06       41.02      8.30 o 
   2   6  12      379.28      409.72     38.75 o 
  -3   7  12        2.03       10.87      5.16 o 
  -2   7  12       45.81       54.37      7.62 o 
  -1   7  12        5.53       10.64      4.55 o 
   0   7  12        0.07        1.12      6.89 o 
   1   7  12        0.25       -1.27      5.73 o 
   2   7  12        2.41       16.69      6.61 o 
  -3   8  12        0.48        9.80      5.64 o 
  -2   8  12       10.18       10.06      5.00 o 
  -1   8  12       81.29       88.26      9.23 o 
   0   8  12        0.35        1.41      4.97 o 
   1   8  12        6.55       28.42      7.94 o 
  -2   9  12        1.01       19.80      5.67 o 
  -1   9  12        6.51       14.26      5.56 o 
   0   9  12       17.03       15.17      5.43 o 
   1   9  12       16.91       23.13      9.60 o 
  -3   1  13        8.33        8.64      6.20 o 
  -2   1  13        6.20       15.31      9.17 o 
  -1   1  13        2.99        6.74      6.17 o 
   0   1  13       58.45       61.22      9.96 o 
   1   1  13        0.65       11.77      6.39 o 
  -2   2  13       31.26       32.52      7.86 o 
  -1   2  13        3.88       17.88      6.44 o 
   0   2  13        1.63        7.99      5.69 o 
   1   2  13       15.07       18.25      9.29 o 
  -2   3  13        0.89        4.03      5.62 o 
  -1   3  13       13.63       32.53      7.43 o 
   0   3  13       93.04      115.02     12.80 o 
  -2   4  13        5.17        7.01      6.46 o 
  -1   4  13        0.14        8.55     13.90 o 
   0   4  13        0.02        6.81      7.14 o 
  -1   5  13       14.13       13.57      6.55 o 
                                                 
